# Supplementary material for: Evaluating Dog Preference Between Artificial and Natural Turf Grasses
Source: Animals (Basel). 2026 Jul 6;16(13):2090. doi: 10.3390/ani16132090 (PMC13360197; doi:10.3390/ani16132090)
Supplement: Supplementary file 1 [file animals-16-02090-s001.zip]

Archive with 1 entries (1 files):
- animals-4315225-supplementary.xlsx
