# Supplementary material for: Evaluating Dog Preference Between Artificial and Natural Turf Grasses
Source: Animals (Basel). 2026 Jul 6;16(13):2090. doi: 10.3390/ani16132090 (PMC13360197; doi:10.3390/ani16132090)
Supplement: Supplementary file 1 [file animals-16-02090-s001.zip › animals-4315225-supplementary.xlsx]

## Sheet: Data
Dog	Session	EnvT	Treatment	Plot	Ptemp	Period	Active	Lying	Sitting	Drinking	Defecation	Urination	Rolling	Digging	Total	Total2
Adele	2	26	C	1	30	Pre	1	0	0	0	0	0	0	0	30	1
Adele	2	26	H	2	32.2	Pre	1	0	0	0	0	0	0	0	30	1
Adele	2	26	T	3	45.7	Pre	0	0	0	0	0	0	0	0	30	0
Adele	2	26	C	4	30.8	Pre	0	0	0	1	0	0	0	0	30	1
Adele	2	26	T	5	50.8	Pre	0	0	0	0	0	0	0	0	30	0
Adele	2	26	H	6	33.4	Pre	0	0	0	0	0	0	0	0	30	0
Adele	2	26	T	7	44	Pre	6	0	0	1	0	0	0	0	30	7
Adele	2	26	H	8	34	Pre	10	7	1	0	0	0	1	0	30	19
Adele	2	26	C	9	34.3	Pre	1	0	0	0	0	0	0	0	30	1
Adele	2	26	C	1	30	Post	0	0	0	0	0	0	0	0	30	0
Adele	2	26	H	2	32.2	Post	0	0	0	0	0	0	0	0	30	0
Adele	2	26	T	3	45.7	Post	0	0	0	0	0	0	0	0	30	0
Adele	2	26	C	4	30.8	Post	0	0	0	0	0	0	0	0	30	0
Adele	2	26	T	5	50.8	Post	0	0	0	0	0	0	0	0	30	0
Adele	2	26	H	6	33.4	Post	1	0	0	0	0	0	0	0	30	1
Adele	2	26	T	7	44	Post	3	0	0	0	0	0	0	0	30	3
Adele	2	26	H	8	34	Post	3	23	0	0	0	0	0	0	30	26
Adele	2	26	C	9	34.3	Post	0	0	0	0	0	0	0	0	30	0
Adele	3	13	C	1	12.1	Pre	1	0	0	0	0	0	0	0	30	1
Adele	3	13	H	2	12.1	Pre	3	0	0	0	0	0	0	0	30	3
Adele	3	13	T	3	14.8	Pre	0	0	0	0	0	0	0	0	30	0
Adele	3	13	C	4	12.1	Pre	0	0	0	0	0	0	0	0	30	0
Adele	3	13	T	5	14.9	Pre	3	0	0	0	0	0	0	0	30	3
Adele	3	13	H	6	13.3	Pre	0	0	0	0	0	0	0	0	30	0
Adele	3	13	T	7	14.1	Pre	8	0	0	0	0	0	0	0	30	8
Adele	3	13	H	8	12.9	Pre	10	0	3	0	0	0	0	0	30	13
Adele	3	13	C	9	13.1	Pre	2	0	0	0	0	0	0	0	30	2
Adele	3	13	C	1	12.1	Post	0	0	0	0	0	0	0	0	30	0
Adele	3	13	H	2	12.1	Post	0	0	0	0	0	0	0	0	30	0
Adele	3	13	T	3	14.8	Post	2	0	0	0	0	0	0	0	30	2
Adele	3	13	C	4	12.1	Post	0	0	0	0	0	0	0	0	30	0
Adele	3	13	T	5	14.9	Post	0	0	0	0	0	0	0	0	30	0
Adele	3	13	H	6	13.3	Post	2	0	0	0	0	0	0	0	30	2
Adele	3	13	T	7	14.1	Post	0	0	0	0	0	0	0	0	30	0
Adele	3	13	H	8	12.9	Post	10	16	0	0	0	0	0	0	30	26
Adele	3	13	C	9	13.1	Post	0	0	0	0	0	0	0	0	30	0
Adele	4	21	C	1	36.9	Pre	2	0	0	0	0	0	0	0	30	2
Adele	4	21	H	2	35.8	Pre	0	0	0	1	0	0	0	0	30	1
Adele	4	21	T	3	42.6	Pre	1	0	0	0	0	0	0	0	30	1
Adele	4	21	C	4	32.6	Pre	3	1	0	0	0	0	0	0	30	4
Adele	4	21	T	5	40	Pre	2	0	0	0	0	0	0	0	30	2
Adele	4	21	H	6	32	Pre	0	0	0	0	0	0	0	0	30	0
Adele	4	21	T	7	34	Pre	1	0	0	0	0	0	0	0	30	1
Adele	4	21	H	8	29.5	Pre	7	7	1	2	0	0	2	0	30	19
Adele	4	21	C	9	28.4	Pre	0	0	0	0	0	0	0	0	30	0
Adele	4	21	C	1	36.9	Post	0	0	0	0	0	0	0	0	30	0
Adele	4	21	H	2	35.8	Post	0	0	0	0	0	0	0	0	30	0
Adele	4	21	T	3	42.6	Post	0	0	0	0	0	0	0	0	30	0
Adele	4	21	C	4	32.6	Post	0	0	0	0	0	0	0	0	30	0
Adele	4	21	T	5	40	Post	0	0	0	0	0	0	0	0	30	0
Adele	4	21	H	6	32	Post	0	0	0	0	0	0	0	0	30	0
Adele	4	21	T	7	34	Post	1	0	0	0	0	0	0	0	30	1
Adele	4	21	H	8	29.5	Post	2	27	0	0	0	0	0	0	30	29
Adele	4	21	C	9	28.4	Post	0	0	0	0	0	0	0	0	30	0
Adele	5	18	C	1	16.8	Pre	1	0	0	0	0	1	0	0	30	2
Adele	5	18	H	2	17.7	Pre	0	1	0	0	0	0	0	0	30	1
Adele	5	18	T	3	23.7	Pre	0	0	0	0	0	0	0	0	30	0
Adele	5	18	C	4	17.1	Pre	3	0	0	0	0	0	0	0	30	3
Adele	5	18	T	5	22.4	Pre	2	0	0	0	0	0	0	0	30	2
Adele	5	18	H	6	18.8	Pre	0	0	0	0	0	0	0	0	30	0
Adele	5	18	T	7	22.3	Pre	2	0	0	0	0	0	0	0	30	2
Adele	5	18	H	8	19.5	Pre	10	7	0	0	0	0	0	0	30	17
Adele	5	18	C	9	19.4	Pre	3	0	0	0	0	0	0	0	30	3
Adele	5	18	C	1	16.8	Post	0	0	0	0	0	0	0	0	30	0
Adele	5	18	H	2	17.7	Post	0	0	0	0	0	0	0	0	30	0
Adele	5	18	T	3	23.7	Post	0	0	0	0	0	0	0	0	30	0
Adele	5	18	C	4	17.1	Post	0	0	0	0	0	0	0	0	30	0
Adele	5	18	T	5	22.4	Post	0	0	0	0	0	0	0	0	30	0
Adele	5	18	H	6	18.8	Post	0	0	0	0	0	0	0	0	30	0
Adele	5	18	T	7	22.3	Post	1	0	0	1	0	0	0	0	30	2
Adele	5	18	H	8	19.5	Post	3	25	0	0	0	0	0	0	30	28
Adele	5	18	C	9	19.4	Post	0	0	0	0	0	0	0	0	30	0
Adele	6	9	C	1	12.6	Pre	0	0	0	0	0	0	0	0	30	0
Adele	6	9	H	2	13.8	Pre	0	0	0	0	0	0	0	0	30	0
Adele	6	9	T	3	19	Pre	1	0	0	0	0	0	0	0	30	1
Adele	6	9	C	4	22.5	Pre	1	0	0	0	0	1	0	0	30	2
Adele	6	9	T	5	27.4	Pre	1	0	0	0	0	0	0	0	30	1
Adele	6	9	H	6	21.5	Pre	0	0	0	0	0	0	0	0	30	0
Adele	6	9	T	7	23.4	Pre	2	0	0	0	0	0	0	0	30	2
Adele	6	9	H	8	19.3	Pre	5	18	0	0	0	0	0	0	30	23
Adele	6	9	C	9	19.3	Pre	1	0	0	0	0	0	0	0	30	1
Adele	6	9	C	1	12.6	Post	0	0	0	0	0	0	0	0	30	0
Adele	6	9	H	2	13.8	Post	0	0	0	0	0	0	0	0	30	0
Adele	6	9	T	3	19	Post	0	0	0	0	0	0	0	0	30	0
Adele	6	9	C	4	22.5	Post	6	4	0	2	0	0	0	0	30	12
Adele	6	9	T	5	27.4	Post	0	0	0	0	0	0	0	0	30	0
Adele	6	9	H	6	21.5	Post	0	0	0	0	0	0	0	0	30	0
Adele	6	9	T	7	23.4	Post	2	0	0	0	0	0	0	0	30	2
Adele	6	9	H	8	19.3	Post	1	0	0	0	0	0	0	0	30	1
Adele	6	9	C	9	19.3	Post	3	12	0	0	0	0	0	0	30	15
Adele	7	17	C	1	20.6	Pre	4	0	0	1	0	0	0	0	30	5
Adele	7	17	H	2	20.2	Pre	2	2	0	0	0	0	0	0	30	4
Adele	7	17	T	3	21.5	Pre	0	0	0	0	0	0	0	0	30	0
Adele	7	17	C	4	20.1	Pre	2	0	0	0	0	0	0	0	30	2
Adele	7	17	T	5	21.4	Pre	4	0	0	0	0	0	0	0	30	4
Adele	7	17	H	6	20.3	Pre	0	0	0	0	0	0	0	0	30	0
Adele	7	17	T	7	21.4	Pre	3	0	0	0	0	0	0	0	30	3
Adele	7	17	H	8	20.5	Pre	4	2	1	0	0	0	0	0	30	7
Adele	7	17	C	9	20.6	Pre	4	0	0	1	0	0	0	0	30	5
Adele	7	17	C	1	20.6	Post	0	0	0	0	0	0	0	0	30	0
Adele	7	17	H	2	20.2	Post	0	0	0	0	0	0	0	0	30	0
Adele	7	17	T	3	21.5	Post	0	0	0	0	0	0	0	0	30	0
Adele	7	17	C	4	20.1	Post	1	0	0	0	0	0	0	0	30	1
Adele	7	17	T	5	21.4	Post	0	0	0	0	0	0	0	0	30	0
Adele	7	17	H	6	20.3	Post	1	0	0	0	0	0	0	0	30	1
Adele	7	17	T	7	21.4	Post	0	0	0	0	0	0	0	0	30	0
Adele	7	17	H	8	20.5	Post	1	27	0	0	0	0	0	0	30	28
Adele	7	17	C	9	20.6	Post	0	0	0	0	0	0	0	0	30	0
Adele	8	15	C	1	22.8	Pre	1	0	0	0	0	0	0	0	30	1
Adele	8	15	H	2	24.3	Pre	3	0	0	0	0	0	0	0	30	3
Adele	8	15	T	3	31.2	Pre	1	0	0	0	0	0	0	0	30	1
Adele	8	15	C	4	22.6	Pre	2	4	0	0	0	1	0	0	30	7
Adele	8	15	T	5	28.7	Pre	0	0	0	0	0	0	0	0	30	0
Adele	8	15	H	6	22.4	Pre	2	0	0	0	0	0	0	0	30	2
Adele	8	15	T	7	27.1	Pre	3	0	1	0	0	0	0	0	30	4
Adele	8	15	H	8	22.7	Pre	5	4	1	0	0	0	0	0	30	10
Adele	8	15	C	9	22	Pre	1	0	0	1	0	0	0	0	30	2
Adele	8	15	C	1	22.8	Post	0	0	0	0	0	0	0	0	30	0
Adele	8	15	H	2	24.3	Post	0	0	0	0	0	0	0	0	30	0
Adele	8	15	T	3	31.2	Post	0	0	0	0	0	0	0	0	30	0
Adele	8	15	C	4	22.6	Post	0	0	0	0	0	0	0	0	30	0
Adele	8	15	T	5	28.7	Post	0	0	0	0	0	0	0	0	30	0
Adele	8	15	H	6	22.4	Post	0	0	0	0	0	0	0	0	30	0
Adele	8	15	T	7	27.1	Post	0	0	0	0	0	0	0	0	30	0
Adele	8	15	H	8	22.7	Post	3	19	0	0	0	0	0	0	30	22
Adele	8	15	C	9	22	Post	1	7	0	0	0	0	0	0	30	8
Adele	9	17	C	1	14.3	Pre	4	1	2	0	0	0	0	0	30	7
Adele	9	17	H	2	14.2	Pre	2	0	0	0	0	0	0	0	30	2
Adele	9	17	T	3	14.5	Pre	2	0	0	0	0	0	0	0	30	2
Adele	9	17	C	4	14.8	Pre	0	0	0	0	0	0	0	0	30	0
Adele	9	17	T	5	14.8	Pre	1	0	0	0	0	0	0	0	30	1
Adele	9	17	H	6	15	Pre	4	0	0	0	0	0	0	0	30	4
Adele	9	17	T	7	15.4	Pre	4	1	0	0	0	0	0	0	30	5
Adele	9	17	H	8	15.6	Pre	4	1	1	0	0	0	0	0	30	6
Adele	9	17	C	9	15.5	Pre	3	0	0	0	0	0	0	0	30	3
Adele	9	17	C	1	14.3	Post	0	0	0	0	0	0	0	0	30	0
Adele	9	17	H	2	14.2	Post	0	0	0	0	0	0	0	0	30	0
Adele	9	17	T	3	14.5	Post	0	0	0	0	0	0	0	0	30	0
Adele	9	17	C	4	14.8	Post	0	0	0	0	0	0	0	0	30	0
Adele	9	17	T	5	14.8	Post	0	0	0	0	0	0	0	0	30	0
Adele	9	17	H	6	15	Post	0	0	0	0	0	0	0	0	30	0
Adele	9	17	T	7	15.4	Post	0	0	0	0	0	0	0	0	30	0
Adele	9	17	H	8	15.6	Post	3	26	0	0	0	0	0	0	30	29
Adele	9	17	C	9	15.5	Post	1	0	0	0	0	0	0	0	30	1
Adele	10	13	C	1	13.6	Pre	3	0	0	0	0	0	0	0	30	3
Adele	10	13	H	2	14	Pre	2	0	0	0	0	0	0	0	30	2
Adele	10	13	T	3	17	Pre	2	0	0	0	0	0	0	0	30	2
Adele	10	13	C	4	14.6	Pre	2	0	0	0	0	0	0	0	30	2
Adele	10	13	T	5	18.2	Pre	0	0	0	0	0	0	0	0	30	0
Adele	10	13	H	6	15.3	Pre	3	3	0	0	0	0	0	0	30	6
Adele	10	13	T	7	19.6	Pre	6	2	0	0	0	0	0	0	30	8
Adele	10	13	H	8	16.2	Pre	2	0	0	0	0	0	0	0	30	2
Adele	10	13	C	9	17	Pre	3	1	1	0	0	0	0	0	30	5
Adele	10	13	C	1	13.6	Post	1	7	0	0	0	0	0	0	30	8
Adele	10	13	H	2	14	Post	1	0	0	0	0	0	0	0	30	1
Adele	10	13	T	3	17	Post	0	0	0	0	0	0	0	0	30	0
Adele	10	13	C	4	14.6	Post	0	0	0	0	0	0	0	0	30	0
Adele	10	13	T	5	18.2	Post	1	0	0	0	0	0	0	0	30	1
Adele	10	13	H	6	15.3	Post	1	0	0	0	0	0	0	0	30	1
Adele	10	13	T	7	19.6	Post	1	0	0	0	0	0	0	0	30	1
Adele	10	13	H	8	16.2	Post	5	5	0	0	0	0	0	0	30	10
Adele	10	13	C	9	17	Post	1	7	0	0	0	0	0	0	30	8
Adele	11	8	C	1	15.44	Pre	6	0	0	0	0	0	0	0	30	6
Adele	11	8	H	2	17.4	Pre	1	0	0	0	0	1	0	0	30	2
Adele	11	8	T	3	20.68	Pre	2	0	0	0	0	0	0	0	30	2
Adele	11	8	C	4	16.4	Pre	1	0	0	0	0	0	0	0	30	1
Adele	11	8	T	5	21.12	Pre	3	0	0	0	0	0	0	0	30	3
Adele	11	8	H	6	17.08	Pre	6	0	1	0	0	0	0	0	30	7
Adele	11	8	T	7	20.48	Pre	1	0	1	0	0	0	0	0	30	2
Adele	11	8	H	8	16.8	Pre	4	0	1	0	0	0	0	0	30	5
Adele	11	8	C	9	16.84	Pre	2	0	0	0	0	0	0	0	30	2
Adele	11	8	C	1	15.44	Post	0	0	0	0	0	0	0	0	30	0
Adele	11	8	H	2	17.4	Post	3	0	0	0	0	0	0	0	30	3
Adele	11	8	T	3	20.68	Post	0	0	0	0	0	0	0	0	30	0
Adele	11	8	C	4	16.4	Post	6	0	0	0	0	0	0	0	30	6
Adele	11	8	T	5	21.12	Post	0	0	0	0	0	0	0	0	30	0
Adele	11	8	H	6	17.08	Post	4	10	0	0	0	0	0	0	30	14
Adele	11	8	T	7	20.48	Post	0	0	0	0	0	0	0	0	30	0
Adele	11	8	H	8	16.8	Post	4	0	0	0	0	0	0	0	30	4
Adele	11	8	C	9	16.84	Post	3	0	0	0	0	0	0	0	30	3
Bessie	1	27	C	1	33.3	Pre	2	0	0	0	0	0	0	0	30	2
Bessie	1	27	H	2	38.2	Pre	0	0	0	0	0	0	0	0	30	0
Bessie	1	27	T	3	53.7	Pre	0	0	0	0	0	0	0	0	30	0
Bessie	1	27	C	4	34.4	Pre	1	0	0	0	0	0	0	0	30	1
Bessie	1	27	T	5	58	Pre	1	0	0	0	0	0	0	0	30	1
Bessie	1	27	H	6	39.8	Pre	3	0	0	0	0	0	0	0	30	3
Bessie	1	27	T	7	60.7	Pre	6	0	0	0	0	0	0	0	30	6
Bessie	1	27	H	8	38.5	Pre	11	0	0	0	0	0	0	0	30	11
Bessie	1	27	C	9	37.5	Pre	6	0	0	0	0	0	0	0	30	6
Bessie	1	27	C	1	33.3	Post	0	0	0	0	0	0	0	0	30	0
Bessie	1	27	H	2	38.2	Post	0	0	0	0	0	0	0	0	30	0
Bessie	1	27	T	3	53.7	Post	2	0	0	1	0	0	0	0	30	3
Bessie	1	27	C	4	34.4	Post	3	0	0	0	0	0	0	0	30	3
Bessie	1	27	T	5	58	Post	2	0	0	0	0	0	0	0	30	2
Bessie	1	27	H	6	39.8	Post	2	0	0	0	0	0	0	0	30	2
Bessie	1	27	T	7	60.7	Post	7	0	0	0	0	0	0	0	30	7
Bessie	1	27	H	8	38.5	Post	5	5	0	0	0	0	0	0	30	10
Bessie	1	27	C	9	37.5	Post	2	1	0	0	0	0	0	0	30	3
Bessie	3	16	C	1	17.6	Pre	1	0	0	0	0	0	0	0	30	1
Bessie	3	16	H	2	19	Pre	2	0	0	0	0	0	0	0	30	2
Bessie	3	16	T	3	20.2	Pre	0	0	0	0	0	0	0	0	30	0
Bessie	3	16	C	4	17.8	Pre	1	0	0	0	0	0	0	0	30	1
Bessie	3	16	T	5	20.1	Pre	0	0	0	0	0	0	0	0	30	0
Bessie	3	16	H	6	18	Pre	0	0	0	0	0	0	0	0	30	0
Bessie	3	16	T	7	19	Pre	11	0	0	1	0	0	0	0	30	12
Bessie	3	16	H	8	16.9	Pre	9	0	0	0	0	1	0	0	30	10
Bessie	3	16	C	9	18.8	Pre	4	0	0	0	0	0	0	0	30	4
Bessie	3	16	C	1	17.6	Post	2	0	0	0	0	0	0	0	30	2
Bessie	3	16	H	2	19	Post	7	0	0	0	0	0	0	0	30	7
Bessie	3	16	T	3	20.2	Post	1	0	0	0	0	0	0	0	30	1
Bessie	3	16	C	4	17.8	Post	2	0	0	0	0	0	0	0	30	2
Bessie	3	16	T	5	20.1	Post	2	0	0	0	0	0	0	0	30	2
Bessie	3	16	H	6	18	Post	1	0	0	0	0	0	0	0	30	1
Bessie	3	16	T	7	19	Post	5	0	0	0	0	0	0	0	30	5
Bessie	3	16	H	8	16.9	Post	5	1	0	0	0	0	0	0	30	6
Bessie	3	16	C	9	18.8	Post	4	0	0	0	0	0	0	0	30	4
Bessie	4	25	C	1	26.3	Pre	1	0	0	0	0	0	0	0	30	1
Bessie	4	25	H	2	27.5	Pre	0	0	0	0	0	0	0	0	30	0
Bessie	4	25	T	3	46	Pre	1	0	0	0	0	0	0	0	30	1
Bessie	4	25	C	4	28.7	Pre	1	0	0	0	0	0	0	0	30	1
Bessie	4	25	T	5	51.9	Pre	1	0	0	0	0	0	0	0	30	1
Bessie	4	25	H	6	32.6	Pre	2	0	0	0	0	0	0	0	30	2
Bessie	4	25	T	7	48.2	Pre	6	0	0	0	0	0	0	0	30	6
Bessie	4	25	H	8	32	Pre	12	0	0	0	0	0	0	0	30	12
Bessie	4	25	C	9	31.3	Pre	6	0	0	0	0	0	0	0	30	6
Bessie	4	25	C	1	26.3	Post	2	10	0	0	0	0	0	0	30	12
Bessie	4	25	H	2	27.5	Post	0	0	0	0	0	0	0	0	30	0
Bessie	4	25	T	3	46	Post	0	0	0	0	0	0	0	0	30	0
Bessie	4	25	C	4	28.7	Post	1	9	0	0	0	0	0	0	30	10
Bessie	4	25	T	5	51.9	Post	1	0	0	0	0	0	0	0	30	1
Bessie	4	25	H	6	32.6	Post	0	0	0	0	0	0	0	0	30	0
Bessie	4	25	T	7	48.2	Post	3	0	0	0	0	0	0	0	30	3
Bessie	4	25	H	8	32	Post	2	0	0	0	0	0	0	0	30	2
Bessie	4	25	C	9	31.3	Post	2	0	0	0	0	0	0	0	30	2
Bessie	5	17	C	1	14.4	Pre	1	0	0	0	0	0	0	0	30	1
Bessie	5	17	H	2	15.1	Pre	2	0	0	0	0	0	0	0	30	2
Bessie	5	17	T	3	17.9	Pre	0	0	0	0	0	0	0	0	30	0
Bessie	5	17	C	4	15.4	Pre	2	0	0	0	0	0	0	0	30	2
Bessie	5	17	T	5	17	Pre	1	0	0	0	0	0	0	0	30	1
Bessie	5	17	H	6	15.9	Pre	2	0	0	0	0	0	0	0	30	2
Bessie	5	17	T	7	18.3	Pre	9	0	0	0	0	1	0	0	30	10
Bessie	5	17	H	8	16.7	Pre	10	0	0	0	0	0	0	0	30	10
Bessie	5	17	C	9	16.9	Pre	2	0	0	0	0	0	0	0	30	2
Bessie	5	17	C	1	14.4	Post	6	8	0	0	0	0	0	0	30	14
Bessie	5	17	H	2	15.1	Post	1	0	0	0	0	0	0	0	30	1
Bessie	5	17	T	3	17.9	Post	0	0	0	0	0	0	0	0	30	0
Bessie	5	17	C	4	15.4	Post	5	0	0	0	0	0	0	0	30	5
Bessie	5	17	T	5	17	Post	1	0	0	0	0	0	0	0	30	1
Bessie	5	17	H	6	15.9	Post	0	0	0	0	0	0	0	0	30	0
Bessie	5	17	T	7	18.3	Post	4	0	0	0	0	0	0	0	30	4
Bessie	5	17	H	8	16.7	Post	3	0	0	0	0	0	0	0	30	3
Bessie	5	17	C	9	16.9	Post	1	1	0	0	0	0	0	0	30	2
Bessie	6	19	C	1	22.9	Pre	7	5	0	1	0	0	0	0	30	13
Bessie	6	19	H	2	22.8	Pre	7	2	0	0	0	0	0	0	30	9
Bessie	6	19	T	3	28.4	Pre	0	0	0	0	0	0	0	0	30	0
Bessie	6	19	C	4	22.5	Pre	2	0	0	0	0	0	0	0	30	2
Bessie	6	19	T	5	26.9	Pre	0	0	0	0	0	0	0	0	30	0
Bessie	6	19	H	6	22.5	Pre	1	0	0	0	0	1	0	0	30	2
Bessie	6	19	T	7	26.4	Pre	1	0	0	0	0	0	0	0	30	1
Bessie	6	19	H	8	22.6	Pre	1	0	0	0	0	0	0	0	30	1
Bessie	6	19	C	9	22.2	Pre	2	0	0	0	0	0	0	0	30	2
Bessie	6	19	C	1	22.9	Post	8	11	0	1	0	0	0	0	30	20
Bessie	6	19	H	2	22.8	Post	2	0	0	0	0	0	0	0	30	2
Bessie	6	19	T	3	28.4	Post	0	0	0	0	0	0	0	0	30	0
Bessie	6	19	C	4	22.5	Post	2	0	0	0	0	0	0	0	30	2
Bessie	6	19	T	5	26.9	Post	0	0	0	0	0	0	0	0	30	0
Bessie	6	19	H	6	22.5	Post	0	0	0	0	0	0	0	0	30	0
Bessie	6	19	T	7	26.4	Post	4	0	0	0	0	0	0	0	30	4
Bessie	6	19	H	8	22.6	Post	1	0	0	0	0	0	0	0	30	1
Bessie	6	19	C	9	22.2	Post	1	0	0	0	0	0	0	0	30	1
Bessie	7	17	C	1	18.7	Pre	3	3	0	0	0	0	0	0	30	6
Bessie	7	17	H	2	18.9	Pre	2	1	0	0	0	0	0	0	30	3
Bessie	7	17	T	3	23.7	Pre	0	0	0	0	0	0	0	0	30	0
Bessie	7	17	C	4	18.4	Pre	4	2	0	0	0	0	0	0	30	6
Bessie	7	17	T	5	22.8	Pre	2	0	0	0	0	0	0	0	30	2
Bessie	7	17	H	6	18.6	Pre	3	1	0	1	0	0	0	0	30	5
Bessie	7	17	T	7	22.1	Pre	1	0	0	0	0	0	0	0	30	1
Bessie	7	17	H	8	18.7	Pre	2	0	0	0	0	0	0	0	30	2
Bessie	7	17	C	9	19.9	Pre	5	0	0	0	0	0	0	0	30	5
Bessie	7	17	C	1	18.7	Post	0	5	0	0	0	0	0	0	30	5
Bessie	7	17	H	2	18.9	Post	5	1	0	0	0	0	0	0	30	6
Bessie	7	17	T	3	23.7	Post	0	0	0	0	0	0	0	0	30	0
Bessie	7	17	C	4	18.4	Post	2	0	0	0	0	0	0	0	30	2
Bessie	7	17	T	5	22.8	Post	0	0	0	0	0	0	0	0	30	0
Bessie	7	17	H	6	18.6	Post	1	0	0	0	0	0	0	0	30	1
Bessie	7	17	T	7	22.1	Post	5	0	0	0	0	0	0	0	30	5
Bessie	7	17	H	8	18.7	Post	2	3	0	0	0	0	0	0	30	5
Bessie	7	17	C	9	19.9	Post	5	1	0	0	0	0	0	0	30	6
Bessie	8	15	C	1	16.4	Pre	1	0	0	0	0	0	0	0	30	1
Bessie	8	15	H	2	16.6	Pre	1	0	0	0	0	0	0	0	30	1
Bessie	8	15	T	3	19.2	Pre	2	0	0	0	0	0	0	0	30	2
Bessie	8	15	C	4	17.6	Pre	2	0	0	0	0	0	0	0	30	2
Bessie	8	15	T	5	20.2	Pre	2	0	0	0	0	0	0	0	30	2
Bessie	8	15	H	6	17.5	Pre	1	0	0	0	0	0	0	0	30	1
Bessie	8	15	T	7	20.3	Pre	11	0	0	0	0	0	0	0	30	11
Bessie	8	15	H	8	17.4	Pre	7	0	0	0	0	0	0	0	30	7
Bessie	8	15	C	9	17.2	Pre	3	0	0	0	0	0	0	0	30	3
Bessie	8	15	C	1	16.4	Post	5	0	0	0	0	0	0	0	30	5
Bessie	8	15	H	2	16.6	Post	3	3	0	0	0	0	0	0	30	6
Bessie	8	15	T	3	19.2	Post	2	0	0	0	0	0	0	0	30	2
Bessie	8	15	C	4	17.6	Post	3	0	0	0	0	0	0	0	30	3
Bessie	8	15	T	5	20.2	Post	2	0	0	0	0	0	0	0	30	2
Bessie	8	15	H	6	17.5	Post	1	0	0	0	0	0	0	0	30	1
Bessie	8	15	T	7	20.3	Post	7	0	0	0	0	0	0	0	30	7
Bessie	8	15	H	8	17.4	Post	2	0	0	0	0	0	0	0	30	2
Bessie	8	15	C	9	17.2	Post	2	0	0	0	0	0	0	0	30	2
Bessie	9	12	C	1	16.5	Pre	5	1	0	0	0	0	0	0	30	6
Bessie	9	12	H	2	17.4	Pre	6	3	0	0	0	0	0	0	30	9
Bessie	9	12	T	3	19.7	Pre	0	0	0	0	0	0	0	0	30	0
Bessie	9	12	C	4	17	Pre	3	3	0	0	0	0	0	0	30	6
Bessie	9	12	T	5	20.8	Pre	2	0	0	0	0	0	0	0	30	2
Bessie	9	12	H	6	17.7	Pre	0	0	0	0	0	0	0	0	30	0
Bessie	9	12	T	7	20.3	Pre	5	0	0	0	0	0	0	0	30	5
Bessie	9	12	H	8	17.9	Pre	1	0	0	0	0	0	0	0	30	1
Bessie	9	12	C	9	18	Pre	1	0	0	0	0	0	0	0	30	1
Bessie	9	12	C	1	16.5	Post	1	0	0	0	0	0	0	0	30	1
Bessie	9	12	H	2	17.4	Post	9	7	0	0	0	0	0	0	30	16
Bessie	9	12	T	3	19.7	Post	0	0	0	0	0	0	0	0	30	0
Bessie	9	12	C	4	17	Post	2	1	0	0	0	0	0	0	30	3
Bessie	9	12	T	5	20.8	Post	0	0	0	0	0	0	0	0	30	0
Bessie	9	12	H	6	17.7	Post	2	0	0	0	0	0	0	0	30	2
Bessie	9	12	T	7	20.3	Post	0	0	0	0	0	0	0	0	30	0
Bessie	9	12	H	8	17.9	Post	1	6	0	0	0	0	0	0	30	7
Bessie	9	12	C	9	18	Post	1	0	0	0	0	0	0	0	30	1
Bessie	10	19	C	1	21.2	Pre	3	0	0	0	0	0	0	0	30	3
Bessie	10	19	H	2	22.2	Pre	3	0	0	0	0	0	0	0	30	3
Bessie	10	19	T	3	25.3	Pre	2	0	0	0	0	0	0	0	30	2
Bessie	10	19	C	4	22.4	Pre	2	0	0	0	0	0	0	0	30	2
Bessie	10	19	T	5	25.4	Pre	0	0	0	0	0	0	0	0	30	0
Bessie	10	19	H	6	23	Pre	2	0	0	0	0	0	0	0	30	2
Bessie	10	19	T	7	24.8	Pre	8	0	0	0	0	0	0	0	30	8
Bessie	10	19	H	8	23.2	Pre	8	0	0	0	0	0	0	0	30	8
Bessie	10	19	C	9	23.5	Pre	2	0	0	0	0	0	0	0	30	2
Bessie	10	19	C	1	21.2	Post	2	1	0	0	0	0	0	0	30	3
Bessie	10	19	H	2	22.2	Post	3	2	0	0	0	0	0	0	30	5
Bessie	10	19	T	3	25.3	Post	3	0	0	0	0	0	0	0	30	3
Bessie	10	19	C	4	22.4	Post	0	0	0	0	0	0	0	0	30	0
Bessie	10	19	T	5	25.4	Post	0	0	0	0	0	0	0	0	30	0
Bessie	10	19	H	6	23	Post	4	1	0	0	0	0	0	0	30	5
Bessie	10	19	T	7	24.8	Post	0	0	0	0	0	0	0	0	30	0
Bessie	10	19	H	8	23.2	Post	6	3	0	0	0	0	0	0	30	9
Bessie	10	19	C	9	23.5	Post	4	1	0	0	0	0	0	0	30	5
Bessie	11	6	C	1	11.16	Pre	7	2	0	0	1	1	0	0	30	11
Bessie	11	6	H	2	10.76	Pre	6	0	0	0	0	0	0	0	30	6
Bessie	11	6	T	3	12.76	Pre	1	0	0	0	0	0	0	0	30	1
Bessie	11	6	C	4	10.56	Pre	3	1	0	0	0	0	0	0	30	4
Bessie	11	6	T	5	13.12	Pre	1	0	0	0	0	0	0	0	30	1
Bessie	11	6	H	6	10.88	Pre	4	0	0	0	0	0	0	0	30	4
Bessie	11	6	T	7	12.6	Pre	0	0	0	0	0	0	0	0	30	0
Bessie	11	6	H	8	10.8	Pre	3	0	0	0	0	0	0	0	30	3
Bessie	11	6	C	9	11.2	Pre	0	0	0	0	0	0	0	0	30	0
Bessie	11	6	C	1	11.16	Post	5	6	0	0	0	0	0	0	30	11
Bessie	11	6	H	2	10.76	Post	9	3	0	0	0	0	0	0	30	12
Bessie	11	6	T	3	12.76	Post	0	0	0	0	0	0	0	0	30	0
Bessie	11	6	C	4	10.56	Post	2	0	0	0	0	0	0	0	30	2
Bessie	11	6	T	5	13.12	Post	0	0	0	0	0	0	0	0	30	0
Bessie	11	6	H	6	10.88	Post	0	0	0	0	0	0	0	0	30	0
Bessie	11	6	T	7	12.6	Post	2	0	0	0	0	0	0	0	30	2
Bessie	11	6	H	8	10.8	Post	2	0	0	0	0	0	0	0	30	2
Bessie	11	6	C	9	11.2	Post	1	0	0	0	0	0	0	0	30	1
Boomer	1	25	C	1	25.6	Pre	8	0	0	0	0	1	0	0	30	9
Boomer	1	25	H	2	30.4	Pre	4	0	0	0	0	0	0	0	30	4
Boomer	1	25	T	3	49.6	Pre	1	0	0	0	0	0	0	0	30	1
Boomer	1	25	C	4	33.1	Pre	3	0	0	0	0	0	0	0	30	3
Boomer	1	25	T	5	54.6	Pre	0	0	0	0	0	0	0	0	30	0
Boomer	1	25	H	6	35.2	Pre	2	0	0	0	0	0	0	0	30	2
Boomer	1	25	T	7	53.2	Pre	5	0	0	0	0	0	0	0	30	5
Boomer	1	25	H	8	34.9	Pre	5	0	0	0	0	0	0	0	30	5
Boomer	1	25	C	9	36.7	Pre	1	0	0	0	0	0	0	0	30	1
Boomer	1	25	C	1	25.6	Post	11	7	0	6	0	0	0	0	30	24
Boomer	1	25	H	2	30.4	Post	0	0	0	0	0	0	0	0	30	0
Boomer	1	25	T	3	49.6	Post	0	0	0	0	0	0	0	0	30	0
Boomer	1	25	C	4	33.1	Post	1	0	0	0	0	0	0	0	30	1
Boomer	1	25	T	5	54.6	Post	1	0	0	0	0	0	0	0	30	1
Boomer	1	25	H	6	35.2	Post	0	0	0	0	0	0	0	0	30	0
Boomer	1	25	T	7	53.2	Post	1	0	0	0	0	0	0	0	30	1
Boomer	1	25	H	8	34.9	Post	3	0	0	0	0	0	0	0	30	3
Boomer	1	25	C	9	36.7	Post	0	0	0	0	0	0	0	0	30	0
Boomer	2	28	C	1	34.9	Pre	13	0	0	3	0	0	0	0	30	16
Boomer	2	28	H	2	34.8	Pre	1	0	0	0	0	0	0	0	30	1
Boomer	2	28	T	3	59.2	Pre	0	0	0	0	0	0	0	0	30	0
Boomer	2	28	C	4	34.2	Pre	2	0	0	0	0	0	0	0	30	2
Boomer	2	28	T	5	63.8	Pre	0	0	0	0	0	0	0	0	30	0
Boomer	2	28	H	6	38.5	Pre	0	0	0	0	0	0	0	0	30	0
Boomer	2	28	T	7	56.8	Pre	2	0	0	0	0	0	0	0	30	2
Boomer	2	28	H	8	36	Pre	3	0	0	0	0	0	0	0	30	3
Boomer	2	28	C	9	35.7	Pre	5	0	0	1	0	0	0	0	30	6
Boomer	2	28	C	1	34.9	Post	8	11	2	2	0	0	0	0	30	23
Boomer	2	28	H	2	34.8	Post	2	0	0	0	0	0	0	0	30	2
Boomer	2	28	T	3	59.2	Post	1	0	0	0	0	0	0	0	30	1
Boomer	2	28	C	4	34.2	Post	0	0	0	0	0	0	0	0	30	0
Boomer	2	28	T	5	63.8	Post	0	0	0	0	0	0	0	0	30	0
Boomer	2	28	H	6	38.5	Post	0	0	0	0	0	0	0	0	30	0
Boomer	2	28	T	7	56.8	Post	0	0	0	0	0	0	0	0	30	0
Boomer	2	28	H	8	36	Post	2	2	0	0	0	0	0	0	30	4
Boomer	2	28	C	9	35.7	Post	0	0	0	0	0	0	0	0	30	0
Boomer	3	20	C	1	32.2	Pre	3	0	0	0	0	0	0	0	30	3
Boomer	3	20	H	2	32.1	Pre	1	0	0	0	0	0	0	0	30	1
Boomer	3	20	T	3	36.5	Pre	3	0	0	0	0	0	0	0	30	3
Boomer	3	20	C	4	29.1	Pre	2	0	0	0	0	0	0	0	30	2
Boomer	3	20	T	5	33.2	Pre	1	0	0	0	0	0	0	0	30	1
Boomer	3	20	H	6	29.2	Pre	4	0	0	0	0	0	0	0	30	4
Boomer	3	20	T	7	31.5	Pre	2	0	0	0	0	0	0	0	30	2
Boomer	3	20	H	8	26.6	Pre	12	0	0	0	0	0	0	0	30	12
Boomer	3	20	C	9	26	Pre	2	0	0	0	0	0	0	0	30	2
Boomer	3	20	C	1	32.2	Post	5	7	0	0	0	0	0	0	30	12
Boomer	3	20	H	2	32.1	Post	1	0	0	0	0	0	0	0	30	1
Boomer	3	20	T	3	36.5	Post	1	0	0	1	0	0	0	0	30	2
Boomer	3	20	C	4	29.1	Post	2	0	0	0	0	0	0	0	30	2
Boomer	3	20	T	5	33.2	Post	0	0	0	0	0	0	0	0	30	0
Boomer	3	20	H	6	29.2	Post	0	0	0	0	0	0	0	0	30	0
Boomer	3	20	T	7	31.5	Post	4	0	0	1	0	0	0	0	30	5
Boomer	3	20	H	8	26.6	Post	8	0	0	0	0	0	0	0	30	8
Boomer	3	20	C	9	26	Post	0	0	0	0	0	0	0	0	30	0
Boomer	4	24	C	1	28.8	Pre	5	0	0	0	0	0	0	0	30	5
Boomer	4	24	H	2	30.2	Pre	5	0	0	0	0	0	0	0	30	5
Boomer	4	24	T	3	44.2	Pre	1	0	0	0	0	0	0	0	30	1
Boomer	4	24	C	4	29.8	Pre	1	0	0	0	0	0	0	0	30	1
Boomer	4	24	T	5	48.4	Pre	2	0	0	0	0	0	0	0	30	2
Boomer	4	24	H	6	32.2	Pre	1	0	0	0	0	0	0	0	30	1
Boomer	4	24	T	7	45.4	Pre	5	0	0	0	0	0	0	0	30	5
Boomer	4	24	H	8	32.8	Pre	7	0	0	1	0	0	0	0	30	8
Boomer	4	24	C	9	32.4	Pre	2	0	0	0	0	0	0	0	30	2
Boomer	4	24	C	1	28.8	Post	9	5	0	0	0	0	1	0	30	15
Boomer	4	24	H	2	30.2	Post	0	0	0	0	0	0	0	0	30	0
Boomer	4	24	T	3	44.2	Post	1	0	0	0	0	0	0	0	30	1
Boomer	4	24	C	4	29.8	Post	3	0	0	0	0	0	0	0	30	3
Boomer	4	24	T	5	48.4	Post	1	0	0	0	0	0	0	0	30	1
Boomer	4	24	H	6	32.2	Post	0	0	0	0	0	0	0	0	30	0
Boomer	4	24	T	7	45.4	Post	0	0	0	0	0	0	0	0	30	0
Boomer	4	24	H	8	32.8	Post	7	0	0	2	0	0	0	0	30	9
Boomer	4	24	C	9	32.4	Post	1	0	0	0	0	0	0	0	30	1
Boomer	5	21	C	1	24.8	Pre	2	0	0	0	0	0	0	0	30	2
Boomer	5	21	H	2	28.2	Pre	2	0	0	0	0	0	0	0	30	2
Boomer	5	21	T	3	34	Pre	0	0	0	0	0	0	0	0	30	0
Boomer	5	21	C	4	25.6	Pre	1	0	0	0	0	0	0	0	30	1
Boomer	5	21	T	5	30.7	Pre	0	0	0	0	0	0	0	0	30	0
Boomer	5	21	H	6	25.8	Pre	0	0	0	0	0	0	0	0	30	0
Boomer	5	21	T	7	29.4	Pre	8	0	0	2	0	0	0	0	30	10
Boomer	5	21	H	8	24.4	Pre	12	0	0	0	0	0	0	0	30	12
Boomer	5	21	C	9	26.1	Pre	3	0	0	0	0	0	0	0	30	3
Boomer	5	21	C	1	24.8	Post	4	6	0	0	0	0	1	0	30	11
Boomer	5	21	H	2	28.2	Post	3	0	0	5	0	0	0	0	30	8
Boomer	5	21	T	3	34	Post	0	0	0	0	0	0	0	0	30	0
Boomer	5	21	C	4	25.6	Post	1	2	0	0	0	0	0	0	30	3
Boomer	5	21	T	5	30.7	Post	0	0	0	0	0	0	0	0	30	0
Boomer	5	21	H	6	25.8	Post	0	0	0	0	0	0	0	0	30	0
Boomer	5	21	T	7	29.4	Post	1	0	0	0	0	0	0	0	30	1
Boomer	5	21	H	8	24.4	Post	2	0	0	0	0	0	0	0	30	2
Boomer	5	21	C	9	26.1	Post	4	0	0	0	0	0	0	0	30	4
Boomer	6	24	C	1	21.4	Pre	1	0	0	0	0	0	0	0	30	1
Boomer	6	24	H	2	23.1	Pre	4	0	0	0	0	0	0	0	30	4
Boomer	6	24	T	3	33	Pre	1	0	0	0	0	0	0	0	30	1
Boomer	6	24	C	4	23.2	Pre	4	0	0	0	0	0	0	0	30	4
Boomer	6	24	T	5	35.4	Pre	0	0	0	0	0	0	0	0	30	0
Boomer	6	24	H	6	26.5	Pre	1	0	0	0	0	0	0	0	30	1
Boomer	6	24	T	7	32.7	Pre	1	0	0	0	0	0	0	0	30	1
Boomer	6	24	H	8	26.6	Pre	14	0	0	2	0	1	0	0	30	17
Boomer	6	24	C	9	26.8	Pre	1	0	0	0	0	0	0	0	30	1
Boomer	6	24	C	1	21.4	Post	4	7	0	0	0	0	1	0	30	12
Boomer	6	24	H	2	23.1	Post	3	0	0	3	0	0	0	0	30	6
Boomer	6	24	T	3	33	Post	0	0	0	0	0	0	0	0	30	0
Boomer	6	24	C	4	23.2	Post	1	6	0	0	0	0	0	0	30	7
Boomer	6	24	T	5	35.4	Post	0	0	0	0	0	0	0	0	30	0
Boomer	6	24	H	6	26.5	Post	0	0	0	0	0	0	0	0	30	0
Boomer	6	24	T	7	32.7	Post	1	0	0	0	0	0	0	0	30	1
Boomer	6	24	H	8	26.6	Post	4	0	0	0	0	0	0	0	30	4
Boomer	6	24	C	9	26.8	Post	0	0	0	0	0	0	0	0	30	0
Boomer	7	15	C	1	11.8	Pre	1	0	0	0	0	0	0	0	30	1
Boomer	7	15	H	2	12.4	Pre	1	0	0	0	0	0	0	0	30	1
Boomer	7	15	T	3	15.7	Pre	0	0	0	0	0	0	0	0	30	0
Boomer	7	15	C	4	12.7	Pre	4	0	1	0	0	0	0	0	30	5
Boomer	7	15	T	5	15.9	Pre	2	0	0	0	0	0	0	0	30	2
Boomer	7	15	H	6	13	Pre	4	0	0	0	0	0	0	0	30	4
Boomer	7	15	T	7	16.4	Pre	7	0	0	0	0	0	0	0	30	7
Boomer	7	15	H	8	14.1	Pre	8	0	1	0	0	0	0	0	30	9
Boomer	7	15	C	9	14	Pre	1	0	0	0	0	0	0	0	30	1
Boomer	7	15	C	1	11.8	Post	10	3	0	0	0	0	0	0	30	13
Boomer	7	15	H	2	12.4	Post	1	0	0	0	0	0	0	0	30	1
Boomer	7	15	T	3	15.7	Post	0	0	0	0	0	0	0	0	30	0
Boomer	7	15	C	4	12.7	Post	3	3	0	0	0	0	0	0	30	6
Boomer	7	15	T	5	15.9	Post	0	0	0	0	0	0	0	0	30	0
Boomer	7	15	H	6	13	Post	0	0	0	0	0	0	0	0	30	0
Boomer	7	15	T	7	16.4	Post	5	0	0	0	0	0	0	0	30	5
Boomer	7	15	H	8	14.1	Post	2	0	0	0	0	0	0	0	30	2
Boomer	7	15	C	9	14	Post	1	1	0	0	0	0	0	0	30	2
Boomer	8	15	C	1	14.4	Pre	1	0	0	0	0	0	0	0	30	1
Boomer	8	15	H	2	14.2	Pre	0	0	0	0	0	0	0	0	30	0
Boomer	8	15	T	3	16.1	Pre	1	0	0	0	0	0	0	0	30	1
Boomer	8	15	C	4	14.6	Pre	2	0	0	0	0	0	0	0	30	2
Boomer	8	15	T	5	16.2	Pre	0	0	0	0	0	0	0	0	30	0
Boomer	8	15	H	6	14.8	Pre	3	0	0	0	0	0	0	0	30	3
Boomer	8	15	T	7	16.3	Pre	1	0	0	0	0	0	0	0	30	1
Boomer	8	15	H	8	14.8	Pre	21	0	0	0	0	0	0	0	30	21
Boomer	8	15	C	9	14.7	Pre	1	0	0	0	0	0	0	0	30	1
Boomer	8	15	C	1	14.4	Post	2	5	0	0	0	0	0	0	30	7
Boomer	8	15	H	2	14.2	Post	3	7	0	2	0	0	2	0	30	14
Boomer	8	15	T	3	16.1	Post	0	0	0	0	0	0	0	0	30	0
Boomer	8	15	C	4	14.6	Post	4	0	0	0	0	0	0	0	30	4
Boomer	8	15	T	5	16.2	Post	0	0	0	0	0	0	0	0	30	0
Boomer	8	15	H	6	14.8	Post	1	0	0	0	0	0	0	0	30	1
Boomer	8	15	T	7	16.3	Post	1	0	0	0	0	0	0	0	30	1
Boomer	8	15	H	8	14.8	Post	2	0	0	1	0	0	0	0	30	3
Boomer	8	15	C	9	14.7	Post	0	0	0	0	0	0	0	0	30	0
Boomer	9	10	C	1	7.3	Pre	4	0	0	0	0	0	0	0	30	4
Boomer	9	10	H	2	7.6	Pre	5	0	0	0	0	0	0	0	30	5
Boomer	9	10	T	3	9.1	Pre	1	0	0	0	0	0	0	0	30	1
Boomer	9	10	C	4	7.9	Pre	3	0	0	0	0	0	0	0	30	3
Boomer	9	10	T	5	8.7	Pre	1	0	0	0	0	0	0	0	30	1
Boomer	9	10	H	6	8.6	Pre	1	0	0	0	0	0	0	0	30	1
Boomer	9	10	T	7	9.6	Pre	8	0	0	0	0	0	0	0	30	8
Boomer	9	10	H	8	8.7	Pre	4	0	0	3	0	0	0	0	30	7
Boomer	9	10	C	9	9.1	Pre	0	0	0	0	0	0	0	0	30	0
Boomer	9	10	C	1	7.3	Post	5	3	0	0	0	0	0	0	30	8
Boomer	9	10	H	2	7.6	Post	3	1	0	0	0	0	0	0	30	4
Boomer	9	10	T	3	9.1	Post	0	0	0	0	0	0	0	0	30	0
Boomer	9	10	C	4	7.9	Post	3	3	0	0	0	0	0	0	30	6
Boomer	9	10	T	5	8.7	Post	1	0	0	0	0	0	0	0	30	1
Boomer	9	10	H	6	8.6	Post	2	1	0	0	0	0	0	0	30	3
Boomer	9	10	T	7	9.6	Post	1	0	0	0	0	0	0	0	30	1
Boomer	9	10	H	8	8.7	Post	2	0	0	0	0	0	0	0	30	2
Boomer	9	10	C	9	9.1	Post	0	5	0	0	0	0	0	0	30	5
Boomer	10	22	C	1	24.5	Pre	2	0	0	0	0	0	0	0	30	2
Boomer	10	22	H	2	24.1	Pre	4	0	0	0	0	1	0	0	30	5
Boomer	10	22	T	3	28.9	Pre	6	0	0	0	0	0	0	0	30	6
Boomer	10	22	C	4	23.8	Pre	1	0	0	0	0	0	0	0	30	1
Boomer	10	22	T	5	27.7	Pre	0	0	0	0	0	0	0	0	30	0
Boomer	10	22	H	6	23.7	Pre	5	0	0	0	0	0	0	0	30	5
Boomer	10	22	T	7	26.6	Pre	2	0	1	0	0	0	0	0	30	3
Boomer	10	22	H	8	23.9	Pre	4	0	2	0	0	0	0	0	30	6
Boomer	10	22	C	9	23.8	Pre	1	0	1	0	0	0	0	0	30	2
Boomer	10	22	C	1	24.5	Post	4	0	0	0	2	0	0	0	30	6
Boomer	10	22	H	2	24.1	Post	5	1	0	0	0	0	0	0	30	6
Boomer	10	22	T	3	28.9	Post	2	0	0	0	0	0	0	0	30	2
Boomer	10	22	C	4	23.8	Post	2	0	0	0	0	0	0	1	30	3
Boomer	10	22	T	5	27.7	Post	0	0	0	0	0	0	0	0	30	0
Boomer	10	22	H	6	23.7	Post	7	2	0	0	0	0	0	0	30	9
Boomer	10	22	T	7	26.6	Post	0	0	0	0	0	0	0	0	30	0
Boomer	10	22	H	8	23.9	Post	1	0	0	0	0	0	0	0	30	1
Boomer	10	22	C	9	23.8	Post	3	0	0	0	0	0	0	0	30	3
Iitooma	1	30	C	1	34	Pre	3	1	0	0	0	0	0	0	30	4
Iitooma	1	30	H	2	35.7	Pre	0	0	0	0	0	0	0	0	30	0
Iitooma	1	30	T	3	47.5	Pre	0	0	0	0	0	0	0	0	30	0
Iitooma	1	30	C	4	32.8	Pre	1	0	0	1	0	1	1	0	30	4
Iitooma	1	30	T	5	46.5	Pre	1	0	0	0	0	0	0	0	30	1
Iitooma	1	30	H	6	34.1	Pre	3	0	0	0	0	0	0	0	30	3
Iitooma	1	30	T	7	41.7	Pre	4	0	0	0	0	0	0	0	30	4
Iitooma	1	30	H	8	32.9	Pre	4	0	2	0	0	0	0	0	30	6
Iitooma	1	30	C	9	32.3	Pre	3	2	0	0	0	0	3	0	30	8
Iitooma	1	30	C	1	34	Post	0	0	0	0	0	0	0	0	30	0
Iitooma	1	30	H	2	35.7	Post	0	0	0	0	0	0	0	0	30	0
Iitooma	1	30	T	3	47.5	Post	0	0	0	0	0	0	0	0	30	0
Iitooma	1	30	C	4	32.8	Post	1	0	0	0	0	0	0	0	30	1
Iitooma	1	30	T	5	46.5	Post	0	0	0	0	0	0	0	0	30	0
Iitooma	1	30	H	6	34.1	Post	0	0	0	1	0	0	0	0	30	1
Iitooma	1	30	T	7	41.7	Post	2	0	0	0	0	0	0	0	30	2
Iitooma	1	30	H	8	32.9	Post	13	9	0	0	0	0	0	0	30	22
Iitooma	1	30	C	9	32.3	Post	3	0	0	0	0	1	0	0	30	4
Iitooma	2	23	C	1	31.5	Pre	2	0	0	0	0	1	0	0	30	3
Iitooma	2	23	H	2	32.2	Pre	0	0	0	0	0	0	0	0	30	0
Iitooma	2	23	T	3	43.4	Pre	1	0	0	1	0	0	0	0	30	2
Iitooma	2	23	C	4	30	Pre	4	3	0	0	0	0	6	0	30	13
Iitooma	2	23	T	5	42.6	Pre	0	0	0	0	0	0	0	0	30	0
Iitooma	2	23	H	6	32	Pre	1	0	0	0	0	0	0	0	30	1
Iitooma	2	23	T	7	35.9	Pre	2	0	0	0	0	0	0	0	30	2
Iitooma	2	23	H	8	29.2	Pre	3	0	0	0	0	0	1	0	30	4
Iitooma	2	23	C	9	29.3	Pre	2	1	0	0	0	0	1	0	30	4
Iitooma	2	23	C	1	31.5	Post	0	0	0	0	0	0	0	0	30	0
Iitooma	2	23	H	2	32.2	Post	0	0	0	0	0	0	0	0	30	0
Iitooma	2	23	T	3	43.4	Post	2	0	0	1	0	0	0	0	30	3
Iitooma	2	23	C	4	30	Post	1	6	0	0	0	0	0	0	30	7
Iitooma	2	23	T	5	42.6	Post	0	0	0	0	0	0	0	0	30	0
Iitooma	2	23	H	6	32	Post	0	0	0	0	0	0	0	0	30	0
Iitooma	2	23	T	7	35.9	Post	0	0	0	0	0	0	0	0	30	0
Iitooma	2	23	H	8	29.2	Post	4	16	0	0	0	0	0	0	30	20
Iitooma	2	23	C	9	29.3	Post	0	0	0	0	0	0	0	0	30	0
Iitooma	3	27	C	1	30.8	Pre	1	1	0	0	0	0	0	0	30	2
Iitooma	3	27	H	2	32.9	Pre	3	0	0	0	0	0	0	0	30	3
Iitooma	3	27	T	3	51.6	Pre	0	0	0	0	0	0	0	0	30	0
Iitooma	3	27	C	4	31.4	Pre	1	0	0	0	0	0	0	0	30	1
Iitooma	3	27	T	5	53.8	Pre	0	0	0	0	0	0	0	0	30	0
Iitooma	3	27	H	6	33.2	Pre	1	0	0	0	0	0	0	0	30	1
Iitooma	3	27	T	7	50.6	Pre	1	0	0	1	0	0	0	0	30	2
Iitooma	3	27	H	8	33.1	Pre	12	6	2	0	0	1	0	0	30	21
Iitooma	3	27	C	9	31.3	Pre	0	0	0	0	0	0	0	0	30	0
Iitooma	3	27	C	1	30.8	Post	0	0	0	0	0	0	0	0	30	0
Iitooma	3	27	H	2	32.9	Post	0	0	0	0	0	0	0	0	30	0
Iitooma	3	27	T	3	51.6	Post	0	0	0	0	0	0	0	0	30	0
Iitooma	3	27	C	4	31.4	Post	0	30	0	0	0	0	0	0	30	30
Iitooma	3	27	T	5	53.8	Post	0	0	0	0	0	0	0	0	30	0
Iitooma	3	27	H	6	33.2	Post	0	0	0	0	0	0	0	0	30	0
Iitooma	3	27	T	7	50.6	Post	0	0	0	0	0	0	0	0	30	0
Iitooma	3	27	H	8	33.1	Post	0	0	0	0	0	0	0	0	30	0
Iitooma	3	27	C	9	31.3	Post	0	0	0	0	0	0	0	0	30	0
Iitooma	4	15	C	1	17	Pre	3	0	0	0	0	0	0	0	30	3
Iitooma	4	15	H	2	18.7	Pre	1	0	0	0	0	0	0	0	30	1
Iitooma	4	15	T	3	23.3	Pre	2	0	0	0	0	0	0	0	30	2
Iitooma	4	15	C	4	18.2	Pre	2	0	0	0	0	0	0	0	30	2
Iitooma	4	15	T	5	22.1	Pre	0	0	0	0	0	0	0	0	30	0
Iitooma	4	15	H	6	19.4	Pre	0	0	0	0	0	0	0	0	30	0
Iitooma	4	15	T	7	20.9	Pre	1	0	0	0	0	0	0	0	30	1
Iitooma	4	15	H	8	19.4	Pre	6	10	3	0	0	0	0	0	30	19
Iitooma	4	15	C	9	19.7	Pre	1	0	0	0	0	1	0	0	30	2
Iitooma	4	15	C	1	17	Post	0	0	0	0	0	0	0	0	30	0
Iitooma	4	15	H	2	18.7	Post	0	0	0	0	0	0	0	0	30	0
Iitooma	4	15	T	3	23.3	Post	0	0	0	0	0	0	0	0	30	0
Iitooma	4	15	C	4	18.2	Post	0	0	0	0	0	0	0	0	30	0
Iitooma	4	15	T	5	22.1	Post	0	0	0	0	0	0	0	0	30	0
Iitooma	4	15	H	6	19.4	Post	0	0	0	0	0	0	0	0	30	0
Iitooma	4	15	T	7	20.9	Post	0	0	0	0	0	0	0	0	30	0
Iitooma	4	15	H	8	19.4	Post	2	28	0	0	0	0	0	0	30	30
Iitooma	4	15	C	9	19.7	Post	0	0	0	0	0	0	0	0	30	0
Iitooma	5	26	C	1	32.4	Pre	2	0	0	0	0	0	0	0	30	2
Iitooma	5	26	H	2	33.9	Pre	1	0	0	0	0	1	0	0	30	2
Iitooma	5	26	T	3	52.5	Pre	2	0	0	0	0	0	0	0	30	2
Iitooma	5	26	C	4	33	Pre	0	0	0	0	0	0	0	0	30	0
Iitooma	5	26	T	5	53.5	Pre	0	0	0	0	0	0	0	0	30	0
Iitooma	5	26	H	6	35	Pre	2	0	0	0	0	0	0	0	30	2
Iitooma	5	26	T	7	48.4	Pre	1	0	0	0	0	0	0	0	30	1
Iitooma	5	26	H	8	32.5	Pre	5	5	6	0	0	1	0	0	30	17
Iitooma	5	26	C	9	32.9	Pre	2	0	2	0	0	0	0	0	30	4
Iitooma	5	26	C	1	32.4	Post	1	0	0	0	0	0	0	0	30	1
Iitooma	5	26	H	2	33.9	Post	0	0	0	0	0	0	0	0	30	0
Iitooma	5	26	T	3	52.5	Post	0	0	0	0	0	0	0	0	30	0
Iitooma	5	26	C	4	33	Post	0	0	0	0	0	0	0	0	30	0
Iitooma	5	26	T	5	53.5	Post	0	0	0	0	0	0	0	0	30	0
Iitooma	5	26	H	6	35	Post	0	0	0	0	0	0	0	0	30	0
Iitooma	5	26	T	7	48.4	Post	0	0	0	0	0	0	0	0	30	0
Iitooma	5	26	H	8	32.5	Post	3	26	0	0	0	0	0	0	30	29
Iitooma	5	26	C	9	32.9	Post	0	0	0	0	0	0	0	0	30	0
Iitooma	6	16	C	1	18.8	Pre	1	0	0	0	0	0	0	0	30	1
Iitooma	6	16	H	2	20.4	Pre	0	0	0	0	0	1	0	0	30	1
Iitooma	6	16	T	3	23.8	Pre	1	0	0	0	0	0	0	0	30	1
Iitooma	6	16	C	4	19.8	Pre	0	0	0	0	0	0	0	0	30	0
Iitooma	6	16	T	5	23.2	Pre	0	0	0	0	0	0	0	0	30	0
Iitooma	6	16	H	6	20.4	Pre	0	0	0	0	0	0	0	0	30	0
Iitooma	6	16	T	7	23.3	Pre	0	0	0	0	0	0	0	0	30	0
Iitooma	6	16	H	8	21	Pre	12	14	0	0	0	0	0	0	30	26
Iitooma	6	16	C	9	20.1	Pre	1	0	0	0	0	0	0	0	30	1
Iitooma	6	16	C	1	18.8	Post	0	0	0	0	0	0	0	0	30	0
Iitooma	6	16	H	2	20.4	Post	0	0	0	0	0	0	0	0	30	0
Iitooma	6	16	T	3	23.8	Post	0	0	0	0	0	0	0	0	30	0
Iitooma	6	16	C	4	19.8	Post	0	0	0	0	0	0	0	0	30	0
Iitooma	6	16	T	5	23.2	Post	2	0	1	0	0	0	0	0	30	3
Iitooma	6	16	H	6	20.4	Post	0	0	0	0	0	0	0	0	30	0
Iitooma	6	16	T	7	23.3	Post	0	0	0	0	0	0	0	0	30	0
Iitooma	6	16	H	8	21	Post	1	26	0	0	0	0	0	0	30	27
Iitooma	6	16	C	9	20.1	Post	0	0	0	0	0	0	0	0	30	0
Iitooma	7	26	C	1	23.4	Pre	0	0	0	0	0	1	0	0	30	1
Iitooma	7	26	H	2	24	Pre	1	0	0	0	0	0	0	0	30	1
Iitooma	7	26	T	3	36.8	Pre	1	0	0	0	0	0	0	0	30	1
Iitooma	7	26	C	4	24.6	Pre	2	0	0	0	0	0	0	0	30	2
Iitooma	7	26	T	5	39.5	Pre	0	0	0	0	0	0	0	0	30	0
Iitooma	7	26	H	6	27.2	Pre	1	0	0	0	0	1	0	0	30	2
Iitooma	7	26	T	7	35.3	Pre	1	0	0	0	0	0	0	0	30	1
Iitooma	7	26	H	8	26.9	Pre	6	14	0	0	0	0	0	0	30	20
Iitooma	7	26	C	9	27.1	Pre	2	0	0	0	0	0	0	0	30	2
Iitooma	7	26	C	1	23.4	Post	0	0	0	0	0	0	0	0	30	0
Iitooma	7	26	H	2	24	Post	0	0	0	0	0	0	0	0	30	0
Iitooma	7	26	T	3	36.8	Post	0	0	0	0	0	0	0	0	30	0
Iitooma	7	26	C	4	24.6	Post	0	0	0	0	0	0	0	0	30	0
Iitooma	7	26	T	5	39.5	Post	0	0	0	0	0	0	0	0	30	0
Iitooma	7	26	H	6	27.2	Post	0	0	0	0	0	0	0	0	30	0
Iitooma	7	26	T	7	35.3	Post	0	0	0	0	0	0	0	0	30	0
Iitooma	7	26	H	8	26.9	Post	4	26	0	0	0	0	0	0	30	30
Iitooma	7	26	C	9	27.1	Post	0	0	0	0	0	0	0	0	30	0
Iitooma	8	7	C	1	9	Pre	4	11	2	0	0	0	0	0	30	17
Iitooma	8	7	H	2	9.7	Pre	0	0	0	0	0	0	0	0	30	0
Iitooma	8	7	T	3	14	Pre	2	0	0	0	0	0	0	0	30	2
Iitooma	8	7	C	4	10	Pre	0	0	0	0	0	0	0	0	30	0
Iitooma	8	7	T	5	13.5	Pre	1	0	0	0	0	0	0	0	30	1
Iitooma	8	7	H	6	11	Pre	0	0	1	0	0	0	0	0	30	1
Iitooma	8	7	T	7	14.2	Pre	1	0	0	0	0	0	0	0	30	1
Iitooma	8	7	H	8	11.2	Pre	3	0	3	0	0	0	0	0	30	6
Iitooma	8	7	C	9	11.1	Pre	2	0	0	0	0	0	0	0	30	2
Iitooma	8	7	C	1	9	Post	0	0	0	0	0	0	0	0	30	0
Iitooma	8	7	H	2	9.7	Post	0	0	0	0	0	0	0	0	30	0
Iitooma	8	7	T	3	14	Post	0	0	0	0	0	0	0	0	30	0
Iitooma	8	7	C	4	10	Post	1	0	0	0	0	0	0	0	30	1
Iitooma	8	7	T	5	13.5	Post	1	0	0	0	0	0	0	0	30	1
Iitooma	8	7	H	6	11	Post	0	0	0	0	0	0	0	0	30	0
Iitooma	8	7	T	7	14.2	Post	0	0	0	0	0	0	0	0	30	0
Iitooma	8	7	H	8	11.2	Post	2	26	0	0	0	0	0	0	30	28
Iitooma	8	7	C	9	11.1	Post	0	0	0	0	0	0	0	0	30	0
Iitooma	9	16	C	1	16.1	Pre	1	0	0	0	0	0	0	0	30	1
Iitooma	9	16	H	2	16.9	Pre	0	0	0	0	0	0	0	0	30	0
Iitooma	9	16	T	3	18	Pre	0	0	0	0	0	0	0	0	30	0
Iitooma	9	16	C	4	17	Pre	5	0	0	0	0	0	0	0	30	5
Iitooma	9	16	T	5	18.4	Pre	0	0	0	0	0	0	0	0	30	0
Iitooma	9	16	H	6	18	Pre	1	0	0	0	0	0	0	0	30	1
Iitooma	9	16	T	7	18.7	Pre	0	0	0	0	0	0	0	0	30	0
Iitooma	9	16	H	8	18.4	Pre	3	9	6	0	0	0	0	0	30	18
Iitooma	9	16	C	9	18.7	Pre	2	3	0	0	0	0	0	0	30	5
Iitooma	9	16	C	1	16.1	Post	3	7	0	0	0	0	0	0	30	10
Iitooma	9	16	H	2	16.9	Post	0	0	0	0	0	0	0	0	30	0
Iitooma	9	16	T	3	18	Post	1	0	0	0	0	0	0	0	30	1
Iitooma	9	16	C	4	17	Post	3	0	0	0	0	0	0	0	30	3
Iitooma	9	16	T	5	18.4	Post	1	0	0	0	0	0	0	0	30	1
Iitooma	9	16	H	6	18	Post	0	1	0	1	0	0	0	0	30	2
Iitooma	9	16	T	7	18.7	Post	0	0	0	0	0	0	0	0	30	0
Iitooma	9	16	H	8	18.4	Post	2	11	0	0	0	0	0	0	30	13
Iitooma	9	16	C	9	18.7	Post	0	0	0	0	0	0	0	0	30	0
Iitooma	10	18	C	1	18	Pre	0	0	2	0	0	0	0	0	30	2
Iitooma	10	18	H	2	18.2	Pre	1	0	0	0	0	0	0	0	30	1
Iitooma	10	18	T	3	19.8	Pre	0	0	0	0	0	0	0	0	30	0
Iitooma	10	18	C	4	18.5	Pre	1	0	1	0	0	0	0	0	30	2
Iitooma	10	18	T	5	19.9	Pre	1	0	0	0	0	0	0	0	30	1
Iitooma	10	18	H	6	18.8	Pre	1	0	0	0	0	0	0	0	30	1
Iitooma	10	18	T	7	20.1	Pre	0	0	0	0	0	0	0	0	30	0
Iitooma	10	18	H	8	19.4	Pre	8	7	8	0	0	0	0	0	30	23
Iitooma	10	18	C	9	19.5	Pre	0	0	0	0	0	0	0	0	30	0
Iitooma	10	18	C	1	18	Post	1	29	0	0	0	0	0	0	30	30
Iitooma	10	18	H	2	18.2	Post	0	0	0	0	0	0	0	0	30	0
Iitooma	10	18	T	3	19.8	Post	0	0	0	0	0	0	0	0	30	0
Iitooma	10	18	C	4	18.5	Post	0	0	0	0	0	0	0	0	30	0
Iitooma	10	18	T	5	19.9	Post	0	0	0	0	0	0	0	0	30	0
Iitooma	10	18	H	6	18.8	Post	0	0	0	0	0	0	0	0	30	0
Iitooma	10	18	T	7	20.1	Post	0	0	0	0	0	0	0	0	30	0
Iitooma	10	18	H	8	19.4	Post	0	0	0	0	0	0	0	0	30	0
Iitooma	10	18	C	9	19.5	Post	0	0	0	0	0	0	0	0	30	0
Purdey	1	25	C	1	35.3	Pre	4	0	0	0	0	0	0	0	30	4
Purdey	1	25	H	2	37.6	Pre	5	0	0	0	0	0	0	0	30	5
Purdey	1	25	T	3	61	Pre	3	0	0	0	0	0	0	0	30	3
Purdey	1	25	C	4	37.3	Pre	3	0	0	0	0	0	0	0	30	3
Purdey	1	25	T	5	63.7	Pre	5	0	0	0	0	0	0	0	30	5
Purdey	1	25	H	6	38.8	Pre	3	0	0	0	0	0	0	0	30	3
Purdey	1	25	T	7	59.8	Pre	1	0	0	0	0	0	0	0	30	1
Purdey	1	25	H	8	38.4	Pre	2	0	0	0	0	0	0	0	30	2
Purdey	1	25	C	9	39.2	Pre	4	0	0	0	0	0	0	0	30	4
Purdey	1	25	C	1	35.3	Post	3	0	0	1	0	0	0	0	30	4
Purdey	1	25	H	2	37.6	Post	0	0	0	0	0	0	0	0	30	0
Purdey	1	25	T	3	61	Post	0	0	0	0	0	0	0	0	30	0
Purdey	1	25	C	4	37.3	Post	0	0	0	0	0	0	0	0	30	0
Purdey	1	25	T	5	63.7	Post	0	0	0	0	0	0	0	0	30	0
Purdey	1	25	H	6	38.8	Post	0	0	0	0	0	0	0	0	30	0
Purdey	1	25	T	7	59.8	Post	0	0	0	0	0	0	0	0	30	0
Purdey	1	25	H	8	38.4	Post	2	0	0	0	0	0	0	0	30	2
Purdey	1	25	C	9	39.2	Post	11	0	0	0	2	0	0	0	30	13
Purdey	2	16	C	1	29.8	Pre	2	0	0	0	0	0	0	0	30	2
Purdey	2	16	H	2	30.7	Pre	2	0	0	0	0	0	0	0	30	2
Purdey	2	16	T	3	32.6	Pre	1	0	0	0	0	0	0	0	30	1
Purdey	2	16	C	4	27.5	Pre	6	0	0	0	0	0	0	0	30	6
Purdey	2	16	T	5	29.3	Pre	0	0	0	0	0	0	0	0	30	0
Purdey	2	16	H	6	26.4	Pre	4	0	0	0	0	0	0	0	30	4
Purdey	2	16	T	7	27	Pre	5	0	0	0	0	0	0	0	30	5
Purdey	2	16	H	8	24.4	Pre	3	0	0	0	0	0	0	0	30	3
Purdey	2	16	C	9	24	Pre	6	0	0	0	0	1	0	0	30	7
Purdey	2	16	C	1	29.8	Post	3	0	0	0	0	0	0	0	30	3
Purdey	2	16	H	2	30.7	Post	2	0	0	0	0	1	0	0	30	3
Purdey	2	16	T	3	32.6	Post	1	0	0	0	0	0	0	0	30	1
Purdey	2	16	C	4	27.5	Post	0	0	0	0	0	0	0	0	30	0
Purdey	2	16	T	5	29.3	Post	0	0	0	0	0	0	0	0	30	0
Purdey	2	16	H	6	26.4	Post	1	0	0	0	0	0	0	0	30	1
Purdey	2	16	T	7	27	Post	3	0	0	0	0	0	0	0	30	3
Purdey	2	16	H	8	24.4	Post	0	17	0	0	0	0	0	0	30	17
Purdey	2	16	C	9	24	Post	2	0	0	0	0	0	0	0	30	2
Purdey	3	21	C	1	29.5	Pre	6	0	0	1	0	0	0	0	30	7
Purdey	3	21	H	2	30.8	Pre	2	0	0	0	3	0	0	0	30	5
Purdey	3	21	T	3	40.4	Pre	8	0	0	0	0	0	0	0	30	8
Purdey	3	21	C	4	28.2	Pre	0	0	0	0	0	0	0	0	30	0
Purdey	3	21	T	5	38.9	Pre	2	0	0	0	0	0	0	0	30	2
Purdey	3	21	H	6	29.2	Pre	3	0	0	0	0	1	0	0	30	4
Purdey	3	21	T	7	35.1	Pre	0	0	0	0	0	0	0	0	30	0
Purdey	3	21	H	8	27.6	Pre	3	0	0	0	0	0	0	0	30	3
Purdey	3	21	C	9	27.5	Pre	1	0	0	0	0	0	0	0	30	1
Purdey	3	21	C	1	29.5	Post	0	6	0	0	0	0	0	0	30	6
Purdey	3	21	H	2	30.8	Post	0	0	0	0	0	0	0	0	30	0
Purdey	3	21	T	3	40.4	Post	0	0	0	0	0	0	0	0	30	0
Purdey	3	21	C	4	28.2	Post	2	10	0	0	0	0	0	0	30	12
Purdey	3	21	T	5	38.9	Post	0	0	0	0	0	0	0	0	30	0
Purdey	3	21	H	6	29.2	Post	1	0	0	0	0	0	0	0	30	1
Purdey	3	21	T	7	35.1	Post	0	0	0	0	0	0	0	0	30	0
Purdey	3	21	H	8	27.6	Post	3	0	0	0	0	1	0	0	30	4
Purdey	3	21	C	9	27.5	Post	6	0	0	1	0	0	0	0	30	7
Purdey	4	23	C	1	29.1	Pre	4	0	0	0	0	0	0	0	30	4
Purdey	4	23	H	2	31.8	Pre	3	0	0	0	0	0	0	0	30	3
Purdey	4	23	T	3	43.8	Pre	1	0	0	0	0	0	0	0	30	1
Purdey	4	23	C	4	29.7	Pre	4	0	0	0	0	0	0	0	30	4
Purdey	4	23	T	5	45.3	Pre	0	0	0	0	0	0	0	0	30	0
Purdey	4	23	H	6	30.6	Pre	2	0	0	0	0	0	0	0	30	2
Purdey	4	23	T	7	36	Pre	5	0	0	0	0	0	0	0	30	5
Purdey	4	23	H	8	28.9	Pre	5	0	0	0	0	1	0	0	30	6
Purdey	4	23	C	9	28.9	Pre	3	0	0	0	2	0	0	0	30	5
Purdey	4	23	C	1	29.1	Post	3	0	0	0	0	0	0	0	30	3
Purdey	4	23	H	2	31.8	Post	1	0	0	0	0	0	0	0	30	1
Purdey	4	23	T	3	43.8	Post	1	0	0	0	0	0	0	0	30	1
Purdey	4	23	C	4	29.7	Post	1	0	0	0	0	0	0	0	30	1
Purdey	4	23	T	5	45.3	Post	0	0	0	0	0	0	0	0	30	0
Purdey	4	23	H	6	30.6	Post	0	0	0	0	0	0	0	0	30	0
Purdey	4	23	T	7	36	Post	2	0	0	0	0	0	0	0	30	2
Purdey	4	23	H	8	28.9	Post	3	13	2	0	0	0	0	0	30	18
Purdey	4	23	C	9	28.9	Post	4	0	0	0	0	0	0	0	30	4
Purdey	6	18	C	1	19.8	Pre	1	0	0	1	0	0	0	0	30	2
Purdey	6	18	H	2	22.1	Pre	4	0	0	0	0	0	0	0	30	4
Purdey	6	18	T	3	30.2	Pre	3	0	0	0	0	0	0	0	30	3
Purdey	6	18	C	4	22.4	Pre	4	0	0	0	0	0	0	0	30	4
Purdey	6	18	T	5	31	Pre	3	0	0	0	0	0	0	0	30	3
Purdey	6	18	H	6	23.5	Pre	2	0	2	0	0	0	0	0	30	4
Purdey	6	18	T	7	29	Pre	2	0	0	0	0	0	0	0	30	2
Purdey	6	18	H	8	23.2	Pre	5	0	0	0	0	0	0	0	30	5
Purdey	6	18	C	9	23.8	Pre	3	0	0	0	0	0	0	0	30	3
Purdey	6	18	C	1	19.8	Post	0	0	0	0	0	0	0	0	30	0
Purdey	6	18	H	2	22.1	Post	0	0	0	0	0	0	0	0	30	0
Purdey	6	18	T	3	30.2	Post	0	0	0	0	0	0	0	0	30	0
Purdey	6	18	C	4	22.4	Post	0	0	0	0	0	0	0	0	30	0
Purdey	6	18	T	5	31	Post	0	0	0	0	0	0	0	0	30	0
Purdey	6	18	H	6	23.5	Post	0	0	0	0	0	0	0	0	30	0
Purdey	6	18	T	7	29	Post	0	0	0	0	0	0	0	0	30	0
Purdey	6	18	H	8	23.2	Post	8	11	0	0	0	0	0	0	30	19
Purdey	6	18	C	9	23.8	Post	6	0	0	3	0	0	0	0	30	9
Purdey	7	17	C	1	19.3	Pre	8	0	1	0	0	1	0	0	30	10
Purdey	7	17	H	2	19.2	Pre	1	0	0	0	0	0	0	0	30	1
Purdey	7	17	T	3	23.8	Pre	1	0	0	0	0	0	0	0	30	1
Purdey	7	17	C	4	19.8	Pre	1	0	0	0	0	0	0	0	30	1
Purdey	7	17	T	5	25.2	Pre	0	0	0	0	0	0	0	0	30	0
Purdey	7	17	H	6	20.5	Pre	0	0	0	3	0	0	0	0	30	3
Purdey	7	17	T	7	24.6	Pre	6	0	0	0	0	0	0	0	30	6
Purdey	7	17	H	8	20.6	Pre	5	0	0	0	0	0	0	0	30	5
Purdey	7	17	C	9	20.7	Pre	3	0	0	0	0	0	0	0	30	3
Purdey	7	17	C	1	19.3	Post	1	9	0	0	0	0	0	0	30	10
Purdey	7	17	H	2	19.2	Post	0	0	0	0	0	0	0	0	30	0
Purdey	7	17	T	3	23.8	Post	0	0	0	0	0	0	0	0	30	0
Purdey	7	17	C	4	19.8	Post	0	0	0	0	0	0	0	0	30	0
Purdey	7	17	T	5	25.2	Post	0	0	0	0	0	0	0	0	30	0
Purdey	7	17	H	6	20.5	Post	0	0	0	0	0	0	0	0	30	0
Purdey	7	17	T	7	24.6	Post	0	0	0	0	0	0	0	0	30	0
Purdey	7	17	H	8	20.6	Post	1	19	0	0	0	0	0	0	30	20
Purdey	7	17	C	9	20.7	Post	0	0	0	0	0	0	0	0	30	0
Purdey	8	10	C	1	4	Pre	2	0	0	0	0	0	0	0	30	2
Purdey	8	10	H	2	4.3	Pre	6	0	0	0	1	0	0	0	30	7
Purdey	8	10	T	3	7.1	Pre	2	0	0	1	0	0	0	0	30	3
Purdey	8	10	C	4	4.9	Pre	7	0	0	0	0	0	0	0	30	7
Purdey	8	10	T	5	7.2	Pre	1	0	0	0	0	0	0	0	30	1
Purdey	8	10	H	6	5.4	Pre	2	0	0	0	0	0	0	0	30	2
Purdey	8	10	T	7	8.5	Pre	0	0	0	0	0	0	0	0	30	0
Purdey	8	10	H	8	6	Pre	4	0	0	0	0	0	0	0	30	4
Purdey	8	10	C	9	6.1	Pre	4	0	0	0	0	0	0	0	30	4
Purdey	8	10	C	1	4	Post	0	0	0	0	0	0	0	0	30	0
Purdey	8	10	H	2	4.3	Post	0	0	0	0	0	0	0	0	30	0
Purdey	8	10	T	3	7.1	Post	0	0	0	0	0	0	0	0	30	0
Purdey	8	10	C	4	4.9	Post	0	0	0	0	0	0	0	0	30	0
Purdey	8	10	T	5	7.2	Post	0	0	0	0	0	0	0	0	30	0
Purdey	8	10	H	6	5.4	Post	0	0	0	0	0	0	0	0	30	0
Purdey	8	10	T	7	8.5	Post	0	0	0	0	0	0	0	0	30	0
Purdey	8	10	H	8	6	Post	0	30	0	0	0	0	0	0	30	30
Purdey	8	10	C	9	6.1	Post	0	0	0	0	0	0	0	0	30	0
Purdey	9	11	C	1	14.4	Pre	1	0	0	0	0	0	0	0	30	1
Purdey	9	11	H	2	15.2	Pre	5	0	0	1	4	0	0	0	30	10
Purdey	9	11	T	3	17.2	Pre	0	0	0	0	2	0	0	0	30	2
Purdey	9	11	C	4	14.5	Pre	5	0	0	0	0	0	0	0	30	5
Purdey	9	11	T	5	16.6	Pre	0	0	0	0	0	0	0	0	30	0
Purdey	9	11	H	6	15.7	Pre	2	0	0	0	0	0	0	0	30	2
Purdey	9	11	T	7	16.4	Pre	3	0	0	0	0	0	0	0	30	3
Purdey	9	11	H	8	14.6	Pre	6	0	0	1	0	0	0	0	30	7
Purdey	9	11	C	9	15.3	Pre	0	0	0	0	0	0	0	0	30	0
Purdey	9	11	C	1	14.4	Post	2	4	0	0	0	0	0	0	30	6
Purdey	9	11	H	2	15.2	Post	1	0	0	0	0	0	0	0	30	1
Purdey	9	11	T	3	17.2	Post	0	0	0	0	0	0	0	0	30	0
Purdey	9	11	C	4	14.5	Post	0	0	0	0	0	0	0	0	30	0
Purdey	9	11	T	5	16.6	Post	0	0	0	0	0	0	0	0	30	0
Purdey	9	11	H	6	15.7	Post	0	0	0	0	0	0	0	0	30	0
Purdey	9	11	T	7	16.4	Post	0	0	0	0	0	0	0	0	30	0
Purdey	9	11	H	8	14.6	Post	2	21	0	0	0	0	0	0	30	23
Purdey	9	11	C	9	15.3	Post	0	0	0	0	0	0	0	0	30	0
Purdey	10	18	C	1	17.2	Pre	4	0	0	0	0	0	0	0	30	4
Purdey	10	18	H	2	16.8	Pre	5	0	1	0	0	1	0	0	30	7
Purdey	10	18	T	3	18.3	Pre	1	0	0	0	0	0	0	0	30	1
Purdey	10	18	C	4	17.2	Pre	3	0	0	0	0	0	0	0	30	3
Purdey	10	18	T	5	18.4	Pre	0	0	0	0	0	0	0	0	30	0
Purdey	10	18	H	6	17.5	Pre	1	0	0	0	0	0	0	0	30	1
Purdey	10	18	T	7	19.1	Pre	1	0	0	0	0	0	0	0	30	1
Purdey	10	18	H	8	17.6	Pre	1	0	1	0	0	0	0	0	30	2
Purdey	10	18	C	9	18	Pre	9	0	2	0	0	0	0	0	30	11
Purdey	10	18	C	1	17.2	Post	0	0	0	0	0	0	0	0	30	0
Purdey	10	18	H	2	16.8	Post	0	0	0	0	0	0	0	0	30	0
Purdey	10	18	T	3	18.3	Post	0	0	0	0	0	0	0	0	30	0
Purdey	10	18	C	4	17.2	Post	0	0	0	0	0	0	0	0	30	0
Purdey	10	18	T	5	18.4	Post	0	0	0	0	0	0	0	0	30	0
Purdey	10	18	H	6	17.5	Post	0	0	0	0	0	0	0	0	30	0
Purdey	10	18	T	7	19.1	Post	0	0	0	0	0	0	0	0	30	0
Purdey	10	18	H	8	17.6	Post	0	29	1	0	0	0	0	0	30	30
Purdey	10	18	C	9	18	Post	0	0	0	0	0	0	0	0	30	0
Purdey	11	21	C	1	23.4	Pre	2	0	0	2	0	0	0	0	30	4
Purdey	11	21	H	2	24.6	Pre	7	0	0	0	1	0	0	0	30	8
Purdey	11	21	T	3	35.8	Pre	1	0	0	0	0	0	0	0	30	1
Purdey	11	21	C	4	29.3	Pre	6	0	0	0	0	1	0	0	30	7
Purdey	11	21	T	5	36.7	Pre	3	0	0	0	0	0	0	0	30	3
Purdey	11	21	H	6	27	Pre	2	0	0	0	0	0	0	0	30	2
Purdey	11	21	T	7	34.3	Pre	2	0	0	0	0	0	0	0	30	2
Purdey	11	21	H	8	26.9	Pre	1	0	0	0	0	0	0	0	30	1
Purdey	11	21	C	9	26.1	Pre	2	0	0	0	0	0	0	0	30	2
Purdey	11	21	C	1	23.4	Post	0	0	0	0	0	0	0	0	30	0
Purdey	11	21	H	2	24.6	Post	0	0	0	0	0	0	0	0	30	0
Purdey	11	21	T	3	35.8	Post	0	0	0	0	0	0	0	0	30	0
Purdey	11	21	C	4	29.3	Post	0	0	0	0	0	0	0	0	30	0
Purdey	11	21	T	5	36.7	Post	0	0	0	0	0	0	0	0	30	0
Purdey	11	21	H	6	27	Post	0	0	0	0	0	0	0	0	30	0
Purdey	11	21	T	7	34.3	Post	0	0	0	0	0	0	0	0	30	0
Purdey	11	21	H	8	26.9	Post	0	20	0	0	0	0	0	0	30	20
Purdey	11	21	C	9	26.1	Post	9	0	0	1	0	0	0	0	30	10
Zulu	2	22	C	1	18	Pre	5	0	0	0	0	0	0	0	30	5
Zulu	2	22	H	2	19.6	Pre	1	0	0	0	0	0	0	0	30	1
Zulu	2	22	T	3	25.6	Pre	4	0	0	1	0	0	0	0	30	5
Zulu	2	22	C	4	19	Pre	0	0	0	0	0	0	0	0	30	0
Zulu	2	22	T	5	25.4	Pre	0	0	0	0	0	0	0	0	30	0
Zulu	2	22	H	6	21.3	Pre	3	0	0	0	0	0	0	0	30	3
Zulu	2	22	T	7	23.6	Pre	7	0	0	0	0	0	0	0	30	7
Zulu	2	22	H	8	19.9	Pre	7	0	0	0	0	0	0	0	30	7
Zulu	2	22	C	9	21.2	Pre	2	0	0	0	0	0	0	0	30	2
Zulu	2	22	C	1	18	Post	0	0	0	0	0	0	0	0	30	0
Zulu	2	22	H	2	19.6	Post	0	0	0	0	0	0	0	0	30	0
Zulu	2	22	T	3	25.6	Post	0	0	0	0	0	0	0	0	30	0
Zulu	2	22	C	4	19	Post	0	0	0	0	0	0	0	0	30	0
Zulu	2	22	T	5	25.4	Post	0	0	0	0	0	0	0	0	30	0
Zulu	2	22	H	6	21.3	Post	0	0	0	0	0	0	0	0	30	0
Zulu	2	22	T	7	23.6	Post	0	0	0	0	0	0	0	0	30	0
Zulu	2	22	H	8	19.9	Post	2	28	0	0	0	0	0	0	30	30
Zulu	2	22	C	9	21.2	Post	0	0	0	0	0	0	0	0	30	0
Zulu	4	17	C	1	20.7	Pre	5	0	0	0	0	0	0	0	30	5
Zulu	4	17	H	2	21.2	Pre	1	0	0	0	0	0	0	0	30	1
Zulu	4	17	T	3	29.6	Pre	6	0	0	0	0	0	0	0	30	6
Zulu	4	17	C	4	20.8	Pre	2	0	0	0	0	0	0	0	30	2
Zulu	4	17	T	5	26.3	Pre	1	0	0	0	0	0	0	0	30	1
Zulu	4	17	H	6	22.5	Pre	0	0	0	0	0	0	0	0	30	0
Zulu	4	17	T	7	24.9	Pre	4	0	0	0	0	0	0	0	30	4
Zulu	4	17	H	8	20.4	Pre	11	0	0	0	0	0	0	0	30	11
Zulu	4	17	C	9	22.3	Pre	0	0	0	0	0	0	0	0	30	0
Zulu	4	17	C	1	20.7	Post	1	0	0	0	0	0	0	0	30	1
Zulu	4	17	H	2	21.2	Post	1	0	0	0	0	0	0	0	30	1
Zulu	4	17	T	3	29.6	Post	0	0	0	0	0	0	0	0	30	0
Zulu	4	17	C	4	20.8	Post	0	0	0	0	0	0	0	0	30	0
Zulu	4	17	T	5	26.3	Post	0	0	0	0	0	0	0	0	30	0
Zulu	4	17	H	6	22.5	Post	2	0	0	2	0	0	0	0	30	4
Zulu	4	17	T	7	24.9	Post	0	0	0	0	0	0	0	0	30	0
Zulu	4	17	H	8	20.4	Post	3	20	0	0	0	0	0	0	30	23
Zulu	4	17	C	9	22.3	Post	1	0	0	0	0	0	0	0	30	1
Zulu	5	14	C	1	9.9	Pre	4	0	0	0	0	0	0	0	30	4
Zulu	5	14	H	2	11	Pre	1	0	0	0	0	0	0	0	30	1
Zulu	5	14	T	3	13	Pre	11	0	0	0	0	0	0	0	30	11
Zulu	5	14	C	4	12	Pre	1	0	0	0	0	0	0	0	30	1
Zulu	5	14	T	5	13.6	Pre	0	0	0	0	0	0	0	0	30	0
Zulu	5	14	H	6	12.1	Pre	0	0	0	0	0	0	0	0	30	0
Zulu	5	14	T	7	14.5	Pre	1	0	0	0	0	0	0	0	30	1
Zulu	5	14	H	8	13.5	Pre	9	0	0	0	0	0	0	0	30	9
Zulu	5	14	C	9	14.5	Pre	2	0	0	0	0	1	0	0	30	3
Zulu	5	14	C	1	9.9	Post	4	0	0	0	0	0	0	0	30	4
Zulu	5	14	H	2	11	Post	1	0	0	0	0	0	0	0	30	1
Zulu	5	14	T	3	13	Post	0	0	0	0	0	0	0	0	30	0
Zulu	5	14	C	4	12	Post	0	0	0	0	0	0	0	0	30	0
Zulu	5	14	T	5	13.6	Post	0	0	0	0	0	0	0	0	30	0
Zulu	5	14	H	6	12.1	Post	1	0	0	0	0	0	0	0	30	1
Zulu	5	14	T	7	14.5	Post	0	0	0	0	0	0	0	0	30	0
Zulu	5	14	H	8	13.5	Post	3	21	0	0	0	0	0	0	30	24
Zulu	5	14	C	9	14.5	Post	0	0	0	0	0	0	0	0	30	0
Zulu	6	21	C	1	22.4	Pre	7	0	0	0	0	1	0	0	30	8
Zulu	6	21	H	2	23	Pre	3	0	0	0	0	0	0	0	30	3
Zulu	6	21	T	3	31.8	Pre	8	0	0	0	0	0	0	0	30	8
Zulu	6	21	C	4	23	Pre	0	0	0	0	0	0	0	0	30	0
Zulu	6	21	T	5	32.2	Pre	1	0	0	0	0	0	0	0	30	1
Zulu	6	21	H	6	25.5	Pre	3	0	0	1	0	0	0	0	30	4
Zulu	6	21	T	7	30	Pre	2	0	0	0	0	0	0	0	30	2
Zulu	6	21	H	8	25.1	Pre	4	0	0	0	0	0	0	0	30	4
Zulu	6	21	C	9	24.7	Pre	0	0	0	0	0	0	0	0	30	0
Zulu	6	21	C	1	22.4	Post	0	0	0	0	0	0	0	0	30	0
Zulu	6	21	H	2	23	Post	0	0	0	0	0	0	0	0	30	0
Zulu	6	21	T	3	31.8	Post	0	0	0	0	0	0	0	0	30	0
Zulu	6	21	C	4	23	Post	0	0	0	0	0	0	0	0	30	0
Zulu	6	21	T	5	32.2	Post	0	0	0	0	0	0	0	0	30	0
Zulu	6	21	H	6	25.5	Post	4	3	0	1	0	0	0	0	30	8
Zulu	6	21	T	7	30	Post	0	0	0	0	0	0	0	0	30	0
Zulu	6	21	H	8	25.1	Post	5	17	0	0	0	0	0	0	30	22
Zulu	6	21	C	9	24.7	Post	0	0	0	0	0	0	0	0	30	0
Zulu	7	7	C	1	4	Pre	7	0	0	0	0	0	0	0	30	7
Zulu	7	7	H	2	4.5	Pre	5	0	0	0	0	0	0	0	30	5
Zulu	7	7	T	3	6.7	Pre	13	0	0	0	0	0	0	0	30	13
Zulu	7	7	C	4	5.6	Pre	0	0	0	0	0	0	0	0	30	0
Zulu	7	7	T	5	7.1	Pre	0	0	0	0	0	0	0	0	30	0
Zulu	7	7	H	6	5.4	Pre	2	0	0	0	0	1	0	0	30	3
Zulu	7	7	T	7	8.2	Pre	1	0	0	0	0	0	0	0	30	1
Zulu	7	7	H	8	6.2	Pre	0	0	0	1	0	0	0	0	30	1
Zulu	7	7	C	9	6.4	Pre	0	0	0	0	0	0	0	0	30	0
Zulu	7	7	C	1	4	Post	6	0	0	0	0	0	0	0	30	6
Zulu	7	7	H	2	4.5	Post	8	0	0	0	0	0	0	0	30	8
Zulu	7	7	T	3	6.7	Post	8	0	0	0	0	0	0	0	30	8
Zulu	7	7	C	4	5.6	Post	0	0	0	0	0	0	0	0	30	0
Zulu	7	7	T	5	7.1	Post	2	0	0	0	0	0	0	0	30	2
Zulu	7	7	H	6	5.4	Post	1	0	0	0	0	0	0	0	30	1
Zulu	7	7	T	7	8.2	Post	0	0	0	0	0	0	0	0	30	0
Zulu	7	7	H	8	6.2	Post	1	4	0	0	0	0	0	0	30	5
Zulu	7	7	C	9	6.4	Post	0	0	0	0	0	0	0	0	30	0
Zulu	8	12	C	1	22.7	Pre	7	0	0	0	0	0	0	0	30	7
Zulu	8	12	H	2	22.6	Pre	6	0	0	0	0	1	0	0	30	7
Zulu	8	12	T	3	26.2	Pre	6	0	0	0	0	0	0	0	30	6
Zulu	8	12	C	4	20.6	Pre	1	0	0	0	0	0	0	0	30	1
Zulu	8	12	T	5	23.3	Pre	0	0	0	0	0	0	0	0	30	0
Zulu	8	12	H	6	19.5	Pre	3	0	0	0	0	0	0	0	30	3
Zulu	8	12	T	7	21.6	Pre	2	0	0	0	0	0	0	0	30	2
Zulu	8	12	H	8	18.9	Pre	4	0	0	0	0	0	0	0	30	4
Zulu	8	12	C	9	18.4	Pre	0	0	0	0	0	0	0	0	30	0
Zulu	8	12	C	1	22.7	Post	4	7	0	0	0	0	0	0	30	11
Zulu	8	12	H	2	22.6	Post	0	0	0	0	0	0	0	0	30	0
Zulu	8	12	T	3	26.2	Post	0	0	0	0	0	0	0	0	30	0
Zulu	8	12	C	4	20.6	Post	0	0	0	0	0	0	0	0	30	0
Zulu	8	12	T	5	23.3	Post	0	0	0	0	0	0	0	0	30	0
Zulu	8	12	H	6	19.5	Post	1	0	0	0	0	0	0	0	30	1
Zulu	8	12	T	7	21.6	Post	1	0	0	0	0	0	0	0	30	1
Zulu	8	12	H	8	18.9	Post	3	14	0	0	0	0	0	0	30	17
Zulu	8	12	C	9	18.4	Post	0	0	0	0	0	0	0	0	30	0
Zulu	9	20	C	1	19.2	Pre	5	0	0	0	0	0	0	0	30	5
Zulu	9	20	H	2	20.2	Pre	4	0	0	0	0	0	0	0	30	4
Zulu	9	20	T	3	24.1	Pre	7	0	0	0	0	0	0	0	30	7
Zulu	9	20	C	4	21.2	Pre	1	0	0	0	0	0	0	0	30	1
Zulu	9	20	T	5	24.5	Pre	0	0	0	0	0	0	0	0	30	0
Zulu	9	20	H	6	21.9	Pre	5	0	1	3	0	0	0	0	30	9
Zulu	9	20	T	7	24.5	Pre	0	0	0	0	0	0	0	0	30	0
Zulu	9	20	H	8	22.7	Pre	3	0	0	0	0	0	0	0	30	3
Zulu	9	20	C	9	22.8	Pre	1	0	0	0	0	0	0	0	30	1
Zulu	9	20	C	1	19.2	Post	3	0	0	0	0	0	0	0	30	3
Zulu	9	20	H	2	20.2	Post	0	0	0	0	0	0	0	0	30	0
Zulu	9	20	T	3	24.1	Post	0	0	0	0	0	0	0	0	30	0
Zulu	9	20	C	4	21.2	Post	0	0	0	0	0	0	0	0	30	0
Zulu	9	20	T	5	24.5	Post	0	0	0	0	0	0	0	0	30	0
Zulu	9	20	H	6	21.9	Post	1	22	0	3	0	0	0	0	30	26
Zulu	9	20	T	7	24.5	Post	0	0	0	0	0	0	0	0	30	0
Zulu	9	20	H	8	22.7	Post	1	0	0	0	0	0	0	0	30	1
Zulu	9	20	C	9	22.8	Post	0	0	0	0	0	0	0	0	30	0
Zulu	10	12	C	1	10.2	Pre	6	0	0	0	0	0	0	0	30	6
Zulu	10	12	H	2	10.2	Pre	4	0	0	0	0	0	0	0	30	4
Zulu	10	12	T	3	12.6	Pre	15	0	0	0	0	0	0	0	30	15
Zulu	10	12	C	4	9.8	Pre	3	0	0	0	0	0	0	0	30	3
Zulu	10	12	T	5	11.6	Pre	0	0	0	0	0	0	0	0	30	0
Zulu	10	12	H	6	10	Pre	1	0	0	0	0	0	0	0	30	1
Zulu	10	12	T	7	11.6	Pre	0	0	0	0	0	0	0	0	30	0
Zulu	10	12	H	8	9.8	Pre	0	0	0	0	0	0	0	0	30	0
Zulu	10	12	C	9	9.6	Pre	1	0	0	0	0	0	0	0	30	1
Zulu	10	12	C	1	10.2	Post	3	1	0	0	0	0	0	0	30	4
Zulu	10	12	H	2	10.2	Post	1	0	0	0	0	0	0	0	30	1
Zulu	10	12	T	3	12.6	Post	2	1	0	0	0	0	0	0	30	3
Zulu	10	12	C	4	9.8	Post	0	0	0	0	0	0	0	0	30	0
Zulu	10	12	T	5	11.6	Post	0	0	0	0	0	0	0	0	30	0
Zulu	10	12	H	6	10	Post	3	15	0	4	0	0	0	0	30	22
Zulu	10	12	T	7	11.6	Post	0	0	0	0	0	0	0	0	30	0
Zulu	10	12	H	8	9.8	Post	0	0	0	0	0	0	0	0	30	0
Zulu	10	12	C	9	9.6	Post	0	0	0	0	0	0	0	0	30	0
Zulu	11	15	C	1	30.52	Pre	8	0	0	0	0	0	0	0	30	8
Zulu	11	15	H	2	31.4	Pre	5	0	0	0	0	0	0	0	30	5
Zulu	11	15	T	3	32.84	Pre	13	0	0	0	0	0	0	0	30	13
Zulu	11	15	C	4	25.08	Pre	0	0	0	0	0	0	0	0	30	0
Zulu	11	15	T	5	31.24	Pre	0	0	0	0	0	0	0	0	30	0
Zulu	11	15	H	6	25.24	Pre	2	0	0	0	0	0	0	0	30	2
Zulu	11	15	T	7	27.76	Pre	2	0	0	0	0	0	0	0	30	2
Zulu	11	15	H	8	25.16	Pre	0	0	0	0	0	0	0	0	30	0
Zulu	11	15	C	9	24.2	Pre	0	0	0	0	0	0	0	0	30	0
Zulu	11	15	C	1	30.52	Post	1	9	0	2	0	0	0	0	30	12
Zulu	11	15	H	2	31.4	Post	1	0	0	0	0	0	0	0	30	1
Zulu	11	15	T	3	32.84	Post	3	0	0	0	0	0	0	0	30	3
Zulu	11	15	C	4	25.08	Post	1	0	0	0	0	0	0	0	30	1
Zulu	11	15	T	5	31.24	Post	3	0	0	0	0	0	0	0	30	3
Zulu	11	15	H	6	25.24	Post	2	0	0	0	0	0	0	0	30	2
Zulu	11	15	T	7	27.76	Post	1	0	0	0	0	0	0	0	30	1
Zulu	11	15	H	8	25.16	Post	0	0	0	0	0	0	0	0	30	0
Zulu	11	15	C	9	24.2	Post	2	4	0	1	0	0	0	0	30	7
Zulu	12	9	C	1	10.48	Pre	9	0	0	0	0	0	0	0	30	9
Zulu	12	9	H	2	10.84	Pre	1	0	0	0	0	0	0	0	30	1
Zulu	12	9	T	3	12.96	Pre	15	0	0	0	0	0	0	0	30	15
Zulu	12	9	C	4	10.2	Pre	1	0	0	0	0	0	0	0	30	1
Zulu	12	9	T	5	14.04	Pre	0	0	0	0	0	0	0	0	30	0
Zulu	12	9	H	6	11.2	Pre	0	0	0	0	0	0	0	0	30	0
Zulu	12	9	T	7	13.08	Pre	1	0	0	0	0	0	0	0	30	1
Zulu	12	9	H	8	11.56	Pre	2	0	0	0	0	0	0	0	30	2
Zulu	12	9	C	9	11.4	Pre	1	0	0	0	0	0	0	0	30	1
Zulu	12	9	C	1	10.48	Post	7	15	0	0	0	0	0	0	30	22
Zulu	12	9	H	2	10.84	Post	2	3	0	0	0	0	0	0	30	5
Zulu	12	9	T	3	12.96	Post	1	0	0	0	0	0	0	0	30	1
Zulu	12	9	C	4	10.2	Post	1	0	0	0	0	0	0	0	30	1
Zulu	12	9	T	5	14.04	Post	0	0	0	0	0	0	0	0	30	0
Zulu	12	9	H	6	11.2	Post	1	0	0	0	0	0	0	0	30	1
Zulu	12	9	T	7	13.08	Post	0	0	0	0	0	0	0	0	30	0
Zulu	12	9	H	8	11.56	Post	0	0	0	0	0	0	0	0	30	0
Zulu	12	9	C	9	11.4	Post	0	0	0	0	0	0	0	0	30	0
Foxy	1	15	C	1	26.8	Pre	2	0	0	0	0	0	0	0	30	2
Foxy	1	15	H	2	27.24	Pre	1	0	0	0	0	0	0	0	30	1
Foxy	1	15	T	3	32.52	Pre	1	0	0	0	0	0	0	0	30	1
Foxy	1	15	C	4	22.64	Pre	1	0	0	1	0	0	0	0	30	2
Foxy	1	15	T	5	30	Pre	0	0	0	0	0	0	0	0	30	0
Foxy	1	15	H	6	22.56	Pre	3	2	0	0	0	0	1	0	30	6
Foxy	1	15	T	7	25.88	Pre	1	0	0	0	0	0	0	0	30	1
Foxy	1	15	H	8	22.72	Pre	6	0	0	0	0	0	0	0	30	6
Foxy	1	15	C	9	24.12	Pre	5	0	0	0	0	0	0	0	30	5
Foxy	1	15	C	1	26.8	Post	1	0	0	0	0	0	0	0	30	1
Foxy	1	15	H	2	27.24	Post	1	0	0	0	0	0	0	0	30	1
Foxy	1	15	T	3	32.52	Post	0	0	0	0	0	0	0	0	30	0
Foxy	1	15	C	4	22.64	Post	0	0	0	2	0	0	5	0	30	7
Foxy	1	15	T	5	30	Post	0	0	0	0	0	0	0	0	30	0
Foxy	1	15	H	6	22.56	Post	0	0	0	1	0	0	0	0	30	1
Foxy	1	15	T	7	25.88	Post	0	0	0	0	0	0	0	0	30	0
Foxy	1	15	H	8	22.72	Post	8	10	0	0	0	0	2	0	30	20
Foxy	1	15	C	9	24.12	Post	0	0	0	0	0	0	0	0	30	0
Foxy	2	13	C	1	23.32	Pre	1	0	0	0	0	1	0	0	30	2
Foxy	2	13	H	2	23.56	Pre	5	2	0	0	0	0	0	0	30	7
Foxy	2	13	T	3	26.96	Pre	0	0	0	0	0	0	0	0	30	0
Foxy	2	13	C	4	22.72	Pre	2	0	1	0	0	0	0	0	30	3
Foxy	2	13	T	5	28.48	Pre	3	0	0	0	0	0	0	0	30	3
Foxy	2	13	H	6	20.68	Pre	3	0	0	0	0	0	0	0	30	3
Foxy	2	13	T	7	25.8	Pre	5	0	0	0	0	0	0	0	30	5
Foxy	2	13	H	8	20.84	Pre	1	0	0	0	0	0	0	0	30	1
Foxy	2	13	C	9	21.32	Pre	6	0	0	0	0	0	0	0	30	6
Foxy	2	13	C	1	23.32	Post	1	0	0	0	0	0	0	0	30	1
Foxy	2	13	H	2	23.56	Post	0	0	0	0	0	0	0	0	30	0
Foxy	2	13	T	3	26.96	Post	0	0	0	0	0	0	0	0	30	0
Foxy	2	13	C	4	22.72	Post	4	16	0	0	0	0	7	0	30	27
Foxy	2	13	T	5	28.48	Post	0	0	0	0	0	0	0	0	30	0
Foxy	2	13	H	6	20.68	Post	0	0	0	0	0	0	2	0	30	2
Foxy	2	13	T	7	25.8	Post	0	0	0	0	0	0	0	0	30	0
Foxy	2	13	H	8	20.84	Post	0	0	0	0	0	0	0	0	30	0
Foxy	2	13	C	9	21.32	Post	0	0	0	0	0	0	0	0	30	0
Foxy	3	8	C	1	5.52	Pre	1	0	0	0	0	0	0	0	30	1
Foxy	3	8	H	2	6.64	Pre	3	1	0	0	0	0	0	0	30	4
Foxy	3	8	T	3	7.4	Pre	1	0	0	0	0	0	0	0	30	1
Foxy	3	8	C	4	6.16	Pre	1	0	0	0	0	0	0	0	30	1
Foxy	3	8	T	5	7.84	Pre	1	0	0	0	0	0	0	0	30	1
Foxy	3	8	H	6	6.56	Pre	1	0	0	0	0	0	0	0	30	1
Foxy	3	8	T	7	7.96	Pre	1	0	0	0	0	0	0	0	30	1
Foxy	3	8	H	8	7.28	Pre	8	0	0	0	0	0	0	0	30	8
Foxy	3	8	C	9	7.28	Pre	12	0	0	0	0	0	0	0	30	12
Foxy	3	8	C	1	5.52	Post	5	0	0	0	0	0	0	0	30	5
Foxy	3	8	H	2	6.64	Post	0	0	0	0	0	0	0	0	30	0
Foxy	3	8	T	3	7.4	Post	1	0	0	0	0	0	0	0	30	1
Foxy	3	8	C	4	6.16	Post	1	0	0	0	0	0	0	0	30	1
Foxy	3	8	T	5	7.84	Post	0	0	0	0	0	0	0	0	30	0
Foxy	3	8	H	6	6.56	Post	8	4	0	0	0	0	1	0	30	13
Foxy	3	8	T	7	7.96	Post	0	0	0	0	0	0	0	0	30	0
Foxy	3	8	H	8	7.28	Post	1	0	0	0	0	0	0	0	30	1
Foxy	3	8	C	9	7.28	Post	3	0	0	2	2	0	2	0	30	9
Foxy	4	12	C	1	8.8	Pre	5	0	0	0	0	1	0	0	30	6
Foxy	4	12	H	2	9.4	Pre	6	0	0	0	0	0	0	0	30	6
Foxy	4	12	T	3	12.16	Pre	2	0	0	0	0	0	0	0	30	2
Foxy	4	12	C	4	10.4	Pre	0	0	0	0	0	0	0	0	30	0
Foxy	4	12	T	5	13.64	Pre	2	0	0	0	0	0	0	0	30	2
Foxy	4	12	H	6	11.88	Pre	3	0	0	0	0	0	0	0	30	3
Foxy	4	12	T	7	14.08	Pre	0	0	0	0	0	0	0	0	30	0
Foxy	4	12	H	8	13.6	Pre	3	0	0	0	0	0	0	0	30	3
Foxy	4	12	C	9	13.6	Pre	8	0	0	0	0	0	0	0	30	8
Foxy	4	12	C	1	8.8	Post	0	0	0	0	0	0	0	0	30	0
Foxy	4	12	H	2	9.4	Post	0	0	0	0	0	0	0	0	30	0
Foxy	4	12	T	3	12.16	Post	0	0	0	0	0	0	0	0	30	0
Foxy	4	12	C	4	10.4	Post	1	0	0	0	0	0	0	0	30	1
Foxy	4	12	T	5	13.64	Post	0	0	0	0	0	0	0	0	30	0
Foxy	4	12	H	6	11.88	Post	0	15	0	0	0	0	13	0	30	28
Foxy	4	12	T	7	14.08	Post	0	0	0	0	0	0	0	0	30	0
Foxy	4	12	H	8	13.6	Post	0	0	0	0	0	0	0	0	30	0
Foxy	4	12	C	9	13.6	Post	1	0	0	0	0	0	0	0	30	1
Foxy	5	4	C	1	5.36	Pre	10	0	0	0	0	0	0	0	30	10
Foxy	5	4	H	2	6.44	Pre	4	0	0	0	0	0	0	0	30	4
Foxy	5	4	T	3	6.24	Pre	1	0	0	0	0	0	0	0	30	1
Foxy	5	4	C	4	4.36	Pre	0	0	0	0	0	0	0	0	30	0
Foxy	5	4	T	5	6.12	Pre	0	0	0	0	0	0	0	0	30	0
Foxy	5	4	H	6	3.44	Pre	3	0	0	0	0	1	0	0	30	4
Foxy	5	4	T	7	5.56	Pre	3	0	0	0	0	0	0	0	30	3
Foxy	5	4	H	8	4.24	Pre	7	0	0	0	0	0	0	0	30	7
Foxy	5	4	C	9	4.16	Pre	1	0	0	0	0	0	0	0	30	1
Foxy	5	4	C	1	5.36	Post	0	0	0	0	0	0	0	0	30	0
Foxy	5	4	H	2	6.44	Post	0	2	0	0	0	0	0	0	30	2
Foxy	5	4	T	3	6.24	Post	0	0	0	0	0	0	0	0	30	0
Foxy	5	4	C	4	4.36	Post	0	0	0	0	0	0	0	0	30	0
Foxy	5	4	T	5	6.12	Post	1	0	0	0	0	0	6	0	30	7
Foxy	5	4	H	6	3.44	Post	5	14	0	0	0	0	0	0	30	19
Foxy	5	4	T	7	5.56	Post	1	0	0	0	0	0	0	0	30	1
Foxy	5	4	H	8	4.24	Post	1	0	0	0	0	0	0	0	30	1
Foxy	5	4	C	9	4.16	Post	0	0	0	0	0	0	0	0	30	0
Foxy	6	12	C	1	8.04	Pre	5	0	0	0	0	1	0	0	30	6
Foxy	6	12	H	2	8.64	Pre	0	0	0	0	0	0	0	0	30	0
Foxy	6	12	T	3	9.32	Pre	5	0	0	0	0	0	0	0	30	5
Foxy	6	12	C	4	8.24	Pre	1	0	0	0	0	0	0	0	30	1
Foxy	6	12	T	5	9.6	Pre	0	0	0	0	0	0	0	0	30	0
Foxy	6	12	H	6	9.24	Pre	6	1	0	0	0	0	0	0	30	7
Foxy	6	12	T	7	9.56	Pre	5	0	0	0	0	0	0	0	30	5
Foxy	6	12	H	8	9.24	Pre	1	0	0	0	0	0	0	0	30	1
Foxy	6	12	C	9	10.16	Pre	4	1	0	0	0	0	0	0	30	5
Foxy	6	12	C	1	8.04	Post	0	0	0	0	0	0	0	0	30	0
Foxy	6	12	H	2	8.64	Post	0	0	0	0	0	0	0	0	30	0
Foxy	6	12	T	3	9.32	Post	0	0	0	0	0	0	0	0	30	0
Foxy	6	12	C	4	8.24	Post	0	0	0	0	0	0	0	0	30	0
Foxy	6	12	T	5	9.6	Post	0	0	0	0	0	0	0	0	30	0
Foxy	6	12	H	6	9.24	Post	4	19	0	0	0	0	7	0	30	30
Foxy	6	12	T	7	9.56	Post	0	0	0	0	0	0	0	0	30	0
Foxy	6	12	H	8	9.24	Post	0	0	0	0	0	0	0	0	30	0
Foxy	6	12	C	9	10.16	Post	0	0	0	0	0	0	0	0	30	0
Foxy	7	9	C	1	16.44	Pre	6	0	0	0	0	0	0	0	30	6
Foxy	7	9	H	2	17.68	Pre	4	1	0	0	0	1	0	0	30	6
Foxy	7	9	T	3	21.76	Pre	1	0	0	0	0	0	0	0	30	1
Foxy	7	9	C	4	16	Pre	4	0	0	0	0	0	0	0	30	4
Foxy	7	9	T	5	22.2	Pre	1	0	0	0	0	0	0	0	30	1
Foxy	7	9	H	6	19.08	Pre	9	0	0	0	0	0	0	0	30	9
Foxy	7	9	T	7	23.28	Pre	1	0	0	0	0	0	0	0	30	1
Foxy	7	9	H	8	20.4	Pre	1	0	0	0	0	0	0	0	30	1
Foxy	7	9	C	9	18.92	Pre	1	0	0	0	0	0	0	0	30	1
Foxy	7	9	C	1	16.44	Post	0	0	0	0	0	0	0	0	30	0
Foxy	7	9	H	2	17.68	Post	0	0	0	0	0	0	0	0	30	0
Foxy	7	9	T	3	21.76	Post	1	0	0	0	0	0	0	0	30	1
Foxy	7	9	C	4	16	Post	0	0	0	0	0	0	0	0	30	0
Foxy	7	9	T	5	22.2	Post	0	0	0	0	0	0	0	0	30	0
Foxy	7	9	H	6	19.08	Post	9	8	0	0	0	0	2	0	30	19
Foxy	7	9	T	7	23.28	Post	0	0	0	0	0	0	0	0	30	0
Foxy	7	9	H	8	20.4	Post	0	0	0	0	0	0	0	0	30	0
Foxy	7	9	C	9	18.92	Post	1	4	0	0	0	0	5	0	30	10
Foxy	8	10	C	1	19.56	Pre	2	0	0	0	0	0	0	0	30	2
Foxy	8	10	H	2	20.52	Pre	0	0	0	0	0	0	0	0	30	0
Foxy	8	10	T	3	24	Pre	2	0	0	0	0	0	0	0	30	2
Foxy	8	10	C	4	18.44	Pre	0	0	0	0	0	0	0	0	30	0
Foxy	8	10	T	5	26.68	Pre	0	0	0	0	0	0	0	0	30	0
Foxy	8	10	H	6	20.28	Pre	1	0	0	0	10	0	0	0	30	11
Foxy	8	10	T	7	23.2	Pre	1	0	0	0	0	0	0	0	30	1
Foxy	8	10	H	8	19.72	Pre	2	0	0	0	0	0	0	0	30	2
Foxy	8	10	C	9	18.8	Pre	11	0	1	0	0	0	0	0	30	12
Foxy	8	10	C	1	19.56	Post	0	0	0	0	0	0	0	0	30	0
Foxy	8	10	H	2	20.52	Post	0	0	0	0	0	0	0	0	30	0
Foxy	8	10	T	3	24	Post	0	0	0	0	0	0	0	0	30	0
Foxy	8	10	C	4	18.44	Post	0	0	0	0	0	0	0	0	30	0
Foxy	8	10	T	5	26.68	Post	1	0	0	0	0	0	0	0	30	1
Foxy	8	10	H	6	20.28	Post	6	11	2	0	0	0	5	0	30	24
Foxy	8	10	T	7	23.2	Post	0	0	0	0	0	0	0	0	30	0
Foxy	8	10	H	8	19.72	Post	3	2	0	0	0	0	0	0	30	5
Foxy	8	10	C	9	18.8	Post	0	0	0	0	0	0	0	0	30	0
Foxy	9	6	C	1	6.08	Pre	4	0	0	0	0	1	0	0	30	5
Foxy	9	6	H	2	6.44	Pre	8	0	0	0	0	0	0	0	30	8
Foxy	9	6	T	3	8.16	Pre	2	0	0	0	0	0	0	0	30	2
Foxy	9	6	C	4	6.68	Pre	4	0	0	0	0	0	0	0	30	4
Foxy	9	6	T	5	8.6	Pre	4	0	0	0	0	0	0	0	30	4
Foxy	9	6	H	6	6.4	Pre	3	0	0	0	0	0	0	0	30	3
Foxy	9	6	T	7	8.6	Pre	0	0	0	0	0	0	0	0	30	0
Foxy	9	6	H	8	7.16	Pre	2	0	0	0	0	0	0	0	30	2
Foxy	9	6	C	9	7.24	Pre	1	1	0	0	0	0	0	0	30	2
Foxy	9	6	C	1	6.08	Post	0	0	0	0	0	0	0	0	30	0
Foxy	9	6	H	2	6.44	Post	0	0	0	0	0	0	0	0	30	0
Foxy	9	6	T	3	8.16	Post	0	0	0	0	0	0	0	0	30	0
Foxy	9	6	C	4	6.68	Post	0	0	0	0	0	0	0	0	30	0
Foxy	9	6	T	5	8.6	Post	0	0	0	0	0	0	1	0	30	1
Foxy	9	6	H	6	6.4	Post	0	0	0	0	0	0	0	0	30	0
Foxy	9	6	T	7	8.6	Post	0	0	0	0	0	0	1	0	30	1
Foxy	9	6	H	8	7.16	Post	8	18	0	0	0	0	2	0	30	28
Foxy	9	6	C	9	7.24	Post	0	0	0	0	0	0	0	0	30	0
Foxy	10	8	C	1	11	Pre	11	0	0	0	0	0	0	0	30	11
Foxy	10	8	H	2	11.68	Pre	3	0	0	0	0	0	0	0	30	3
Foxy	10	8	T	3	14.52	Pre	1	0	0	0	0	0	0	0	30	1
Foxy	10	8	C	4	13.24	Pre	2	0	0	0	0	0	0	0	30	2
Foxy	10	8	T	5	15.68	Pre	1	0	0	0	0	0	0	0	30	1
Foxy	10	8	H	6	12.8	Pre	1	0	0	0	0	0	0	0	30	1
Foxy	10	8	T	7	14.72	Pre	1	0	0	0	0	0	0	0	30	1
Foxy	10	8	H	8	13.2	Pre	9	0	0	0	0	0	0	0	30	9
Foxy	10	8	C	9	12.92	Pre	1	0	0	0	0	0	0	0	30	1
Foxy	10	8	C	1	11	Post	0	0	0	0	0	0	0	0	30	0
Foxy	10	8	H	2	11.68	Post	0	0	0	0	0	0	0	0	30	0
Foxy	10	8	T	3	14.52	Post	0	0	0	0	0	0	0	0	30	0
Foxy	10	8	C	4	13.24	Post	1	0	0	0	0	0	0	0	30	1
Foxy	10	8	T	5	15.68	Post	1	0	0	0	0	0	0	0	30	1
Foxy	10	8	H	6	12.8	Post	5	17	0	0	0	0	3	0	30	25
Foxy	10	8	T	7	14.72	Post	0	0	0	0	0	0	0	0	30	0
Foxy	10	8	H	8	13.2	Post	3	0	0	0	0	0	0	0	30	3
Foxy	10	8	C	9	12.92	Post	0	0	0	0	0	0	0	0	30	0
Oakwood	1	9	C	1	4.08	Pre	5	0	0	0	0	0	0	0	30	5
Oakwood	1	9	H	2	4.76	Pre	3	0	0	0	0	0	0	0	30	3
Oakwood	1	9	T	3	7.44	Pre	1	0	0	0	0	0	0	0	30	1
Oakwood	1	9	C	4	5.32	Pre	1	0	0	0	0	0	0	0	30	1
Oakwood	1	9	T	5	7.36	Pre	2	0	0	0	0	0	0	0	30	2
Oakwood	1	9	H	6	7.32	Pre	0	0	0	0	0	1	0	0	30	1
Oakwood	1	9	T	7	7.92	Pre	8	0	0	0	0	0	0	0	30	8
Oakwood	1	9	H	8	7.44	Pre	4	0	0	0	0	0	0	0	30	4
Oakwood	1	9	C	9	7.88	Pre	3	0	0	0	2	0	0	0	30	5
Oakwood	1	9	C	1	4.08	Post	0	0	0	0	0	0	0	0	30	0
Oakwood	1	9	H	2	4.76	Post	0	3	0	0	0	0	0	0	30	3
Oakwood	1	9	T	3	7.44	Post	0	0	0	0	0	0	0	0	30	0
Oakwood	1	9	C	4	5.32	Post	1	0	0	0	0	0	0	0	30	1
Oakwood	1	9	T	5	7.36	Post	1	0	0	0	0	0	0	0	30	1
Oakwood	1	9	H	6	7.32	Post	0	0	0	0	0	0	0	0	30	0
Oakwood	1	9	T	7	7.92	Post	1	1	0	0	0	0	0	0	30	2
Oakwood	1	9	H	8	7.44	Post	5	1	0	0	0	0	0	0	30	6
Oakwood	1	9	C	9	7.88	Post	3	13	0	1	0	0	0	0	30	17
Oakwood	2	12	C	1	15.84	Pre	4	0	0	0	0	0	0	0	30	4
Oakwood	2	12	H	2	17.6	Pre	5	0	0	0	0	0	0	0	30	5
Oakwood	2	12	T	3	20.32	Pre	5	0	0	0	0	0	0	0	30	5
Oakwood	2	12	C	4	17.08	Pre	0	0	0	0	2	0	0	0	30	2
Oakwood	2	12	T	5	24.16	Pre	1	0	0	0	0	0	0	0	30	1
Oakwood	2	12	H	6	17.32	Pre	2	0	0	0	0	0	0	0	30	2
Oakwood	2	12	T	7	21.56	Pre	6	0	0	0	0	0	0	0	30	6
Oakwood	2	12	H	8	17.12	Pre	2	0	0	0	0	0	0	0	30	2
Oakwood	2	12	C	9	17.92	Pre	2	0	0	0	0	1	0	0	30	3
Oakwood	2	12	C	1	15.84	Post	2	0	0	0	0	0	0	0	30	2
Oakwood	2	12	H	2	17.6	Post	1	9	0	0	0	0	0	0	30	10
Oakwood	2	12	T	3	20.32	Post	3	0	0	3	0	0	0	0	30	6
Oakwood	2	12	C	4	17.08	Post	0	0	0	0	0	0	0	0	30	0
Oakwood	2	12	T	5	24.16	Post	3	0	0	0	0	0	0	0	30	3
Oakwood	2	12	H	6	17.32	Post	5	0	0	0	0	0	0	0	30	5
Oakwood	2	12	T	7	21.56	Post	2	0	0	0	0	0	0	0	30	2
Oakwood	2	12	H	8	17.12	Post	2	0	0	0	0	0	0	0	30	2
Oakwood	2	12	C	9	17.92	Post	0	0	0	0	0	0	0	0	30	0
Oakwood	3	15	C	1	22.84	Pre	6	0	0	0	0	0	0	0	30	6
Oakwood	3	15	H	2	24.52	Pre	6	0	0	1	0	0	0	0	30	7
Oakwood	3	15	T	3	32.76	Pre	2	0	0	0	0	0	0	0	30	2
Oakwood	3	15	C	4	24.24	Pre	1	0	0	0	0	0	0	0	30	1
Oakwood	3	15	T	5	35.88	Pre	4	0	0	0	0	0	0	0	30	4
Oakwood	3	15	H	6	25.92	Pre	2	0	0	0	0	0	0	0	30	2
Oakwood	3	15	T	7	33.24	Pre	3	0	0	0	0	0	0	0	30	3
Oakwood	3	15	H	8	25.12	Pre	4	0	0	0	0	0	0	0	30	4
Oakwood	3	15	C	9	25.02	Pre	1	0	0	0	0	0	0	0	30	1
Oakwood	3	15	C	1	22.84	Post	0	0	0	0	0	0	0	0	30	0
Oakwood	3	15	H	2	24.52	Post	5	0	0	0	0	0	0	0	30	5
Oakwood	3	15	T	3	32.76	Post	0	16	0	0	0	0	0	0	30	16
Oakwood	3	15	C	4	24.24	Post	2	0	0	0	0	0	0	0	30	2
Oakwood	3	15	T	5	35.88	Post	0	0	0	0	0	0	0	0	30	0
Oakwood	3	15	H	6	25.92	Post	1	0	0	0	0	0	0	0	30	1
Oakwood	3	15	T	7	33.24	Post	0	0	0	0	0	0	0	0	30	0
Oakwood	3	15	H	8	25.12	Post	4	2	0	0	0	0	0	0	30	6
Oakwood	3	15	C	9	25.02	Post	0	0	0	0	0	0	0	0	30	0
Oakwood	4	9	C	1	15.28	Pre	5	0	0	0	1	0	0	0	30	6
Oakwood	4	9	H	2	16.28	Pre	3	0	0	0	0	0	0	0	30	3
Oakwood	4	9	T	3	18.88	Pre	4	0	0	0	0	0	0	0	30	4
Oakwood	4	9	C	4	21.76	Pre	2	0	0	0	0	0	0	0	30	2
Oakwood	4	9	T	5	24.48	Pre	1	0	0	0	0	0	0	0	30	1
Oakwood	4	9	H	6	21.88	Pre	2	0	0	0	0	0	0	0	30	2
Oakwood	4	9	T	7	21.16	Pre	3	0	0	0	0	0	0	0	30	3
Oakwood	4	9	H	8	18.88	Pre	5	0	0	2	0	0	0	0	30	7
Oakwood	4	9	C	9	19.04	Pre	2	0	0	0	0	0	0	0	30	2
Oakwood	4	9	C	1	15.28	Post	0	0	0	0	0	0	0	0	30	0
Oakwood	4	9	H	2	16.28	Post	0	0	0	0	0	0	0	0	30	0
Oakwood	4	9	T	3	18.88	Post	1	0	0	0	0	0	0	0	30	1
Oakwood	4	9	C	4	21.76	Post	0	0	0	0	0	0	0	0	30	0
Oakwood	4	9	T	5	24.48	Post	0	0	0	0	0	0	0	0	30	0
Oakwood	4	9	H	6	21.88	Post	0	0	0	0	0	0	0	0	30	0
Oakwood	4	9	T	7	21.16	Post	0	0	0	0	0	0	0	0	30	0
Oakwood	4	9	H	8	18.88	Post	1	18	0	0	0	0	0	0	30	19
Oakwood	4	9	C	9	19.04	Post	1	9	0	0	0	0	0	0	30	10
Oakwood	5	10	C	1	8.64	Pre	5	0	0	0	0	1	0	0	30	6
Oakwood	5	10	H	2	10.56	Pre	2	0	0	0	0	0	0	0	30	2
Oakwood	5	10	T	3	19.04	Pre	3	0	0	0	0	0	0	0	30	3
Oakwood	5	10	C	4	12.44	Pre	3	0	0	0	0	0	0	0	30	3
Oakwood	5	10	T	5	20.84	Pre	5	0	0	0	0	0	0	0	30	5
Oakwood	5	10	H	6	15.4	Pre	4	0	0	0	0	0	0	0	30	4
Oakwood	5	10	T	7	18.56	Pre	3	0	0	0	0	0	0	0	30	3
Oakwood	5	10	H	8	15.84	Pre	0	0	0	1	0	0	0	0	30	1
Oakwood	5	10	C	9	17.08	Pre	3	0	0	0	0	0	0	0	30	3
Oakwood	5	10	C	1	8.64	Post	0	0	0	0	0	0	0	0	30	0
Oakwood	5	10	H	2	10.56	Post	2	0	0	0	0	0	0	0	30	2
Oakwood	5	10	T	3	19.04	Post	0	0	0	0	0	0	0	0	30	0
Oakwood	5	10	C	4	12.44	Post	0	0	0	0	0	0	0	0	30	0
Oakwood	5	10	T	5	20.84	Post	0	0	0	0	0	0	0	0	30	0
Oakwood	5	10	H	6	15.4	Post	0	0	0	0	0	0	0	0	30	0
Oakwood	5	10	T	7	18.56	Post	0	0	0	0	0	0	0	0	30	0
Oakwood	5	10	H	8	15.84	Post	3	6	0	1	0	0	0	0	30	10
Oakwood	5	10	C	9	17.08	Post	0	18	0	0	0	0	0	0	30	18
Oakwood	6	17	C	1	27.4	Pre	4	0	0	0	0	0	0	0	30	4
Oakwood	6	17	H	2	27.12	Pre	6	0	0	0	0	3	0	0	30	9
Oakwood	6	17	T	3	34.4	Pre	2	0	0	0	0	0	0	0	30	2
Oakwood	6	17	C	4	27.84	Pre	2	0	0	0	0	0	0	0	30	2
Oakwood	6	17	T	5	38.9	Pre	2	0	0	0	0	0	0	0	30	2
Oakwood	6	17	H	6	30.54	Pre	2	0	0	0	0	0	0	0	30	2
Oakwood	6	17	T	7	34.88	Pre	2	0	0	0	0	0	0	0	30	2
Oakwood	6	17	H	8	28.44	Pre	4	0	0	0	0	0	0	0	30	4
Oakwood	6	17	C	9	30.84	Pre	3	0	0	0	0	0	0	0	30	3
Oakwood	6	17	C	1	27.4	Post	0	25	0	0	0	0	0	0	30	25
Oakwood	6	17	H	2	27.12	Post	0	0	0	0	0	0	0	0	30	0
Oakwood	6	17	T	3	34.4	Post	1	0	0	0	0	0	0	0	30	1
Oakwood	6	17	C	4	27.84	Post	2	2	0	0	0	0	0	0	30	4
Oakwood	6	17	T	5	38.9	Post	0	0	0	0	0	0	0	0	30	0
Oakwood	6	17	H	6	30.54	Post	0	0	0	0	0	0	0	0	30	0
Oakwood	6	17	T	7	34.88	Post	0	0	0	0	0	0	0	0	30	0
Oakwood	6	17	H	8	28.44	Post	0	0	0	0	0	0	0	0	30	0
Oakwood	6	17	C	9	30.84	Post	0	0	0	0	0	0	0	0	30	0
Oakwood	7	5	C	1	12.24	Pre	1	0	0	0	0	1	0	0	30	2
Oakwood	7	5	H	2	14.4	Pre	5	0	0	0	0	0	0	0	30	5
Oakwood	7	5	T	3	15.32	Pre	2	0	0	0	0	0	0	0	30	2
Oakwood	7	5	C	4	14.32	Pre	3	0	0	0	0	0	0	0	30	3
Oakwood	7	5	T	5	21.04	Pre	3	0	0	0	0	0	0	0	30	3
Oakwood	7	5	H	6	15.68	Pre	3	0	0	0	0	0	0	0	30	3
Oakwood	7	5	T	7	20.08	Pre	8	0	0	0	0	0	0	0	30	8
Oakwood	7	5	H	8	16.28	Pre	3	0	0	0	0	0	0	0	30	3
Oakwood	7	5	C	9	16.24	Pre	1	0	0	0	0	0	0	0	30	1
Oakwood	7	5	C	1	12.24	Post	5	3	8	0	0	0	0	0	30	16
Oakwood	7	5	H	2	14.4	Post	1	0	0	0	0	0	0	0	30	1
Oakwood	7	5	T	3	15.32	Post	0	0	0	0	0	0	0	0	30	0
Oakwood	7	5	C	4	14.32	Post	3	0	0	2	0	0	0	0	30	5
Oakwood	7	5	T	5	21.04	Post	3	0	0	0	0	0	0	0	30	3
Oakwood	7	5	H	6	15.68	Post	0	0	0	2	0	0	0	0	30	2
Oakwood	7	5	T	7	20.08	Post	1	0	0	0	0	0	0	0	30	1
Oakwood	7	5	H	8	16.28	Post	1	0	0	0	0	0	0	0	30	1
Oakwood	7	5	C	9	16.24	Post	1	0	0	0	0	0	0	0	30	1
Oakwood	8	16	C	1	18.24	Pre	4	0	0	0	0	0	0	0	30	4
Oakwood	8	16	H	2	18.88	Pre	1	0	0	0	0	0	0	0	30	1
Oakwood	8	16	T	3	22.44	Pre	5	0	0	0	0	0	0	0	30	5
Oakwood	8	16	C	4	18.72	Pre	3	0	0	0	0	0	0	0	30	3
Oakwood	8	16	T	5	24.12	Pre	7	0	0	0	0	0	0	0	30	7
Oakwood	8	16	H	6	19.6	Pre	3	0	0	1	0	0	0	0	30	4
Oakwood	8	16	T	7	21.64	Pre	3	0	0	0	0	0	0	0	30	3
Oakwood	8	16	H	8	19.56	Pre	2	0	0	0	0	0	0	0	30	2
Oakwood	8	16	C	9	18.72	Pre	1	0	0	0	0	0	0	0	30	1
Oakwood	8	16	C	1	18.24	Post	12	0	0	0	0	0	0	0	30	12
Oakwood	8	16	H	2	18.88	Post	7	2	0	0	0	0	0	0	30	9
Oakwood	8	16	T	3	22.44	Post	3	0	0	0	0	0	0	0	30	3
Oakwood	8	16	C	4	18.72	Post	1	0	0	0	0	0	0	0	30	1
Oakwood	8	16	T	5	24.12	Post	0	0	0	0	0	0	0	0	30	0
Oakwood	8	16	H	6	19.6	Post	0	0	0	0	0	0	0	0	30	0
Oakwood	8	16	T	7	21.64	Post	5	0	0	0	0	0	0	0	30	5
Oakwood	8	16	H	8	19.56	Post	0	0	0	0	0	0	0	0	30	0
Oakwood	8	16	C	9	18.72	Post	0	0	0	0	0	0	0	0	30	0
Oakwood	9	8	C	1	16.68	Pre	4	0	0	0	0	0	0	0	30	4
Oakwood	9	8	H	2	19.04	Pre	3	0	0	0	0	0	0	0	30	3
Oakwood	9	8	T	3	23.08	Pre	3	0	0	0	0	0	0	0	30	3
Oakwood	9	8	C	4	16.72	Pre	2	0	0	0	0	0	0	0	30	2
Oakwood	9	8	T	5	26.8	Pre	9	0	0	0	0	0	0	0	30	9
Oakwood	9	8	H	6	20.96	Pre	2	0	0	0	1	1	0	0	30	4
Oakwood	9	8	T	7	22.68	Pre	3	0	0	0	0	0	0	0	30	3
Oakwood	9	8	H	8	19.08	Pre	2	0	0	0	0	0	0	0	30	2
Oakwood	9	8	C	9	18.4	Pre	0	0	0	0	0	0	0	0	30	0
Oakwood	9	8	C	1	16.68	Post	1	0	0	0	0	0	0	0	30	1
Oakwood	9	8	H	2	19.04	Post	0	0	0	0	0	0	0	0	30	0
Oakwood	9	8	T	3	23.08	Post	0	0	0	0	0	0	0	0	30	0
Oakwood	9	8	C	4	16.72	Post	2	0	0	0	0	0	0	0	30	2
Oakwood	9	8	T	5	26.8	Post	0	0	0	0	0	0	0	0	30	0
Oakwood	9	8	H	6	20.96	Post	0	0	0	0	0	0	0	0	30	0
Oakwood	9	8	T	7	22.68	Post	17	0	0	0	0	0	0	0	30	17
Oakwood	9	8	H	8	19.08	Post	8	0	0	1	0	0	0	0	30	9
Oakwood	9	8	C	9	18.4	Post	1	0	0	0	0	0	0	0	30	1
Oakwood	10	13	C	1	34.12	Pre	6	0	0	0	0	0	0	0	30	6
Oakwood	10	13	H	2	33.12	Pre	3	0	0	0	0	1	0	0	30	4
Oakwood	10	13	T	3	35.44	Pre	3	0	0	0	0	1	0	0	30	4
Oakwood	10	13	C	4	29.02	Pre	8	0	0	0	0	0	0	0	30	8
Oakwood	10	13	T	5	34.48	Pre	0	0	0	0	0	0	0	0	30	0
Oakwood	10	13	H	6	29.04	Pre	3	0	0	0	0	0	0	0	30	3
Oakwood	10	13	T	7	30.08	Pre	2	0	0	0	0	0	0	0	30	2
Oakwood	10	13	H	8	25.2	Pre	2	0	0	0	0	0	0	0	30	2
Oakwood	10	13	C	9	24.12	Pre	1	0	0	0	0	0	0	0	30	1
Oakwood	10	13	C	1	34.12	Post	11	0	0	0	0	0	0	0	30	11
Oakwood	10	13	H	2	33.12	Post	1	0	0	0	0	0	0	0	30	1
Oakwood	10	13	T	3	35.44	Post	1	0	0	0	0	0	0	0	30	1
Oakwood	10	13	C	4	29.02	Post	2	0	0	0	0	0	0	0	30	2
Oakwood	10	13	T	5	34.48	Post	0	0	0	0	0	0	0	0	30	0
Oakwood	10	13	H	6	29.04	Post	1	0	0	0	0	0	0	0	30	1
Oakwood	10	13	T	7	30.08	Post	4	0	0	0	0	0	0	0	30	4
Oakwood	10	13	H	8	25.2	Post	3	0	0	0	0	0	0	0	30	3
Oakwood	10	13	C	9	24.12	Post	7	0	0	0	0	0	0	0	30	7
Stan	1	14	C	1	28.64	Pre	1	0	0	0	0	1	0	0	30	2
Stan	1	14	H	2	29.88	Pre	2	0	0	0	0	0	0	0	30	2
Stan	1	14	T	3	32.44	Pre	6	0	0	1	0	0	0	0	30	7
Stan	1	14	C	4	25.48	Pre	2	0	0	0	0	0	0	0	30	2
Stan	1	14	T	5	30.56	Pre	1	0	0	0	0	0	0	0	30	1
Stan	1	14	H	6	25.84	Pre	10	0	0	0	0	0	0	0	30	10
Stan	1	14	T	7	26.04	Pre	3	0	0	0	0	0	0	0	30	3
Stan	1	14	H	8	24.2	Pre	1	0	0	0	0	0	0	0	30	1
Stan	1	14	C	9	24.28	Pre	2	0	0	0	0	0	0	0	30	2
Stan	1	14	C	1	28.64	Post	0	0	0	0	0	0	0	0	30	0
Stan	1	14	H	2	29.88	Post	1	0	0	0	0	0	0	0	30	1
Stan	1	14	T	3	32.44	Post	1	0	0	0	0	0	0	0	30	1
Stan	1	14	C	4	25.48	Post	1	0	0	0	0	0	0	0	30	1
Stan	1	14	T	5	30.56	Post	0	0	0	0	0	0	0	0	30	0
Stan	1	14	H	6	25.84	Post	1	0	0	0	0	0	0	0	30	1
Stan	1	14	T	7	26.04	Post	6	0	0	0	0	0	0	0	30	6
Stan	1	14	H	8	24.2	Post	17	2	0	0	0	0	0	0	30	19
Stan	1	14	C	9	24.28	Post	1	0	0	0	0	0	0	0	30	1
Stan	2	8	C	1	10	Pre	7	0	0	1	0	0	0	0	30	8
Stan	2	8	H	2	10.96	Pre	3	0	0	0	0	0	0	0	30	3
Stan	2	8	T	3	11.72	Pre	3	0	0	0	0	0	0	0	30	3
Stan	2	8	C	4	9.8	Pre	3	0	0	0	0	0	0	0	30	3
Stan	2	8	T	5	11.8	Pre	1	0	0	0	0	0	0	0	30	1
Stan	2	8	H	6	10.48	Pre	3	0	0	0	0	0	0	0	30	3
Stan	2	8	T	7	10.48	Pre	1	0	0	0	0	0	0	0	30	1
Stan	2	8	H	8	9.64	Pre	0	0	0	0	0	0	0	0	30	0
Stan	2	8	C	9	9.48	Pre	6	0	0	0	2	0	0	0	30	8
Stan	2	8	C	1	10	Post	0	0	0	0	0	0	0	0	30	0
Stan	2	8	H	2	10.96	Post	1	0	0	0	0	0	0	0	30	1
Stan	2	8	T	3	11.72	Post	0	0	0	0	0	0	0	0	30	0
Stan	2	8	C	4	9.8	Post	0	0	0	0	0	0	0	0	30	0
Stan	2	8	T	5	11.8	Post	0	0	0	0	0	0	0	0	30	0
Stan	2	8	H	6	10.48	Post	1	0	0	0	0	0	0	0	30	1
Stan	2	8	T	7	10.48	Post	0	0	0	0	0	0	0	0	30	0
Stan	2	8	H	8	9.64	Post	13	11	0	0	0	0	0	0	30	24
Stan	2	8	C	9	9.48	Post	1	2	0	1	0	0	0	0	30	4
Stan	3	15	C	1	17.08	Pre	4	0	0	0	0	0	0	0	30	4
Stan	3	15	H	2	17	Pre	5	0	0	0	0	0	0	0	30	5
Stan	3	15	T	3	17.48	Pre	4	0	0	0	0	0	0	0	30	4
Stan	3	15	C	4	19.76	Pre	1	0	0	0	0	0	0	0	30	1
Stan	3	15	T	5	28.52	Pre	0	0	0	0	0	0	0	0	30	0
Stan	3	15	H	6	18.88	Pre	1	0	0	0	0	1	0	0	30	2
Stan	3	15	T	7	27.16	Pre	3	0	0	1	0	0	0	0	30	4
Stan	3	15	H	8	22.96	Pre	5	0	0	0	0	0	0	0	30	5
Stan	3	15	C	9	23.54	Pre	3	0	0	0	2	0	0	0	30	5
Stan	3	15	C	1	17.08	Post	1	0	0	0	0	0	0	0	30	1
Stan	3	15	H	2	17	Post	0	0	0	0	0	0	0	0	30	0
Stan	3	15	T	3	17.48	Post	0	0	0	0	0	0	0	0	30	0
Stan	3	15	C	4	19.76	Post	0	0	0	0	0	0	0	0	30	0
Stan	3	15	T	5	28.52	Post	0	0	0	0	0	0	0	0	30	0
Stan	3	15	H	6	18.88	Post	11	17	0	0	0	0	0	0	30	28
Stan	3	15	T	7	27.16	Post	0	0	0	0	0	0	0	0	30	0
Stan	3	15	H	8	22.96	Post	1	0	0	0	0	0	0	0	30	1
Stan	3	15	C	9	23.54	Post	0	0	0	0	0	0	0	0	30	0
Stan	4	13	C	1	17.96	Pre	2	0	0	0	0	0	0	0	30	2
Stan	4	13	H	2	18.64	Pre	1	0	0	0	0	0	0	0	30	1
Stan	4	13	T	3	25.08	Pre	3	0	0	0	0	0	0	0	30	3
Stan	4	13	C	4	18.64	Pre	2	0	0	0	0	0	0	0	30	2
Stan	4	13	T	5	25.24	Pre	0	0	0	0	0	0	0	0	30	0
Stan	4	13	H	6	18.92	Pre	6	0	0	2	0	0	0	0	30	8
Stan	4	13	T	7	22.64	Pre	3	0	0	0	0	0	0	0	30	3
Stan	4	13	H	8	18.56	Pre	11	0	0	0	0	0	0	0	30	11
Stan	4	13	C	9	18.8	Pre	0	0	0	0	0	0	0	0	30	0
Stan	4	13	C	1	17.96	Post	0	0	0	0	0	0	0	0	30	0
Stan	4	13	H	2	18.64	Post	0	0	0	0	0	0	0	0	30	0
Stan	4	13	T	3	25.08	Post	0	0	0	0	0	0	0	0	30	0
Stan	4	13	C	4	18.64	Post	1	0	0	0	0	0	0	0	30	1
Stan	4	13	T	5	25.24	Post	2	0	0	0	0	0	0	0	30	2
Stan	4	13	H	6	18.92	Post	0	0	0	0	0	0	0	0	30	0
Stan	4	13	T	7	22.64	Post	0	0	0	0	0	0	0	0	30	0
Stan	4	13	H	8	18.56	Post	3	0	0	0	0	0	0	0	30	3
Stan	4	13	C	9	18.8	Post	4	20	0	0	0	0	0	0	30	24
Stan	5	10	C	1	9.28	Pre	7	0	0	0	0	0	0	0	30	7
Stan	5	10	H	2	9.92	Pre	6	0	0	0	0	0	1	0	30	7
Stan	5	10	T	3	10.84	Pre	1	0	0	0	0	0	0	0	30	1
Stan	5	10	C	4	8.12	Pre	4	0	0	0	0	0	0	0	30	4
Stan	5	10	T	5	12.48	Pre	0	0	0	0	0	0	0	0	30	0
Stan	5	10	H	6	8.96	Pre	2	0	0	0	0	0	1	0	30	3
Stan	5	10	T	7	10.4	Pre	1	0	0	0	0	0	0	0	30	1
Stan	5	10	H	8	9.36	Pre	5	0	0	0	0	0	0	0	30	5
Stan	5	10	C	9	10.12	Pre	2	0	0	0	0	0	0	0	30	2
Stan	5	10	C	1	9.28	Post	5	0	0	1	0	0	0	0	30	6
Stan	5	10	H	2	9.92	Post	4	0	0	0	0	0	0	0	30	4
Stan	5	10	T	3	10.84	Post	3	0	0	0	0	0	0	0	30	3
Stan	5	10	C	4	8.12	Post	0	0	0	0	0	0	0	0	30	0
Stan	5	10	T	5	12.48	Post	0	0	0	0	0	0	0	0	30	0
Stan	5	10	H	6	8.96	Post	1	0	0	0	0	0	0	0	30	1
Stan	5	10	T	7	10.4	Post	0	0	0	0	0	0	0	0	30	0
Stan	5	10	H	8	9.36	Post	6	0	0	0	0	0	0	0	30	6
Stan	5	10	C	9	10.12	Post	4	4	0	1	0	0	1	0	30	10
Stan	6	17	C	1	18.96	Pre	7	6	0	0	0	0	0	0	30	13
Stan	6	17	H	2	19.64	Pre	3	0	0	0	0	0	1	0	30	4
Stan	6	17	T	3	20.68	Pre	0	0	0	0	0	0	0	0	30	0
Stan	6	17	C	4	21.28	Pre	1	0	0	0	0	0	0	0	30	1
Stan	6	17	T	5	27.16	Pre	0	0	0	0	0	0	0	0	30	0
Stan	6	17	H	6	22.76	Pre	4	2	0	0	0	0	1	0	30	7
Stan	6	17	T	7	29.16	Pre	0	0	0	0	0	0	0	0	30	0
Stan	6	17	H	8	23.28	Pre	0	0	0	2	0	0	0	0	30	2
Stan	6	17	C	9	23.08	Pre	3	0	0	0	0	0	0	0	30	3
Stan	6	17	C	1	18.96	Post	6	15	0	0	0	1	0	0	30	22
Stan	6	17	H	2	19.64	Post	3	0	0	2	0	0	0	0	30	5
Stan	6	17	T	3	20.68	Post	0	0	0	0	0	0	0	0	30	0
Stan	6	17	C	4	21.28	Post	1	0	0	0	0	0	0	0	30	1
Stan	6	17	T	5	27.16	Post	1	0	0	0	0	0	0	0	30	1
Stan	6	17	H	6	22.76	Post	0	0	0	0	0	0	0	0	30	0
Stan	6	17	T	7	29.16	Post	0	0	0	0	0	0	0	0	30	0
Stan	6	17	H	8	23.28	Post	0	0	0	0	0	0	0	0	30	0
Stan	6	17	C	9	23.08	Post	1	0	0	0	0	0	0	0	30	1
Stan	7	4	C	1	6.96	Pre	4	0	0	0	0	0	0	0	30	4
Stan	7	4	H	2	7.2	Pre	1	0	0	0	0	0	0	0	30	1
Stan	7	4	T	3	9.04	Pre	1	0	0	0	0	0	0	0	30	1
Stan	7	4	C	4	8.48	Pre	2	0	0	0	0	0	0	0	30	2
Stan	7	4	T	5	12.04	Pre	0	0	0	0	0	0	1	0	30	1
Stan	7	4	H	6	8.64	Pre	10	0	0	0	0	0	0	0	30	10
Stan	7	4	T	7	11.76	Pre	2	0	0	0	0	0	0	0	30	2
Stan	7	4	H	8	8.92	Pre	4	0	0	0	0	0	0	0	30	4
Stan	7	4	C	9	9.28	Pre	5	0	0	0	0	0	0	0	30	5
Stan	7	4	C	1	6.96	Post	1	0	0	0	0	0	0	0	30	1
Stan	7	4	H	2	7.2	Post	1	0	0	0	0	0	0	0	30	1
Stan	7	4	T	3	9.04	Post	0	0	0	0	0	0	0	0	30	0
Stan	7	4	C	4	8.48	Post	0	0	0	0	0	0	0	0	30	0
Stan	7	4	T	5	12.04	Post	4	0	0	0	0	0	0	0	30	4
Stan	7	4	H	6	8.64	Post	0	0	0	0	0	0	0	0	30	0
Stan	7	4	T	7	11.76	Post	2	0	0	0	0	0	0	0	30	2
Stan	7	4	H	8	8.92	Post	4	0	0	0	0	0	0	0	30	4
Stan	7	4	C	9	9.28	Post	11	7	0	0	0	0	0	0	30	18
Stan	8	15	C	1	21.12	Pre	0	0	0	0	0	1	0	0	30	1
Stan	8	15	H	2	20.92	Pre	0	0	0	0	0	0	0	0	30	0
Stan	8	15	T	3	22.64	Pre	0	0	0	0	0	0	0	0	30	0
Stan	8	15	C	4	20.08	Pre	6	0	0	0	0	0	0	0	30	6
Stan	8	15	T	5	23.48	Pre	2	0	1	0	0	0	0	0	30	3
Stan	8	15	H	6	20	Pre	2	1	0	0	0	0	0	0	30	3
Stan	8	15	T	7	21.48	Pre	8	0	0	1	0	0	1	0	30	10
Stan	8	15	H	8	19.36	Pre	4	0	0	0	0	0	0	0	30	4
Stan	8	15	C	9	18.68	Pre	3	0	0	0	0	0	0	0	30	3
Stan	8	15	C	1	21.12	Post	5	0	0	0	0	0	0	0	30	5
Stan	8	15	H	2	20.92	Post	3	0	0	0	0	0	1	0	30	4
Stan	8	15	T	3	22.64	Post	2	0	0	0	0	0	0	0	30	2
Stan	8	15	C	4	20.08	Post	0	0	0	0	0	0	0	0	30	0
Stan	8	15	T	5	23.48	Post	1	0	0	0	0	0	0	0	30	1
Stan	8	15	H	6	20	Post	0	0	0	0	0	0	0	0	30	0
Stan	8	15	T	7	21.48	Post	1	0	0	2	0	0	0	0	30	3
Stan	8	15	H	8	19.36	Post	8	0	0	0	0	0	0	0	30	8
Stan	8	15	C	9	18.68	Post	2	5	0	0	0	0	0	0	30	7
Stan	9	10	C	1	18.4	Pre	5	0	0	0	0	0	0	0	30	5
Stan	9	10	H	2	19.32	Pre	3	0	0	0	0	0	0	0	30	3
Stan	9	10	T	3	28.92	Pre	2	0	0	0	0	0	0	0	30	2
Stan	9	10	C	4	19.84	Pre	4	0	0	3	0	0	0	0	30	7
Stan	9	10	T	5	35.52	Pre	5	2	0	0	0	0	1	0	30	8
Stan	9	10	H	6	28.08	Pre	2	0	0	0	0	0	0	0	30	2
Stan	9	10	T	7	32.28	Pre	1	0	0	0	0	0	0	0	30	1
Stan	9	10	H	8	25.2	Pre	1	0	0	0	0	0	0	0	30	1
Stan	9	10	C	9	25.24	Pre	1	0	0	0	0	0	0	0	30	1
Stan	9	10	C	1	18.4	Post	2	0	0	0	0	0	0	0	30	2
Stan	9	10	H	2	19.32	Post	0	0	0	0	0	0	0	0	30	0
Stan	9	10	T	3	28.92	Post	0	0	0	0	0	0	0	0	30	0
Stan	9	10	C	4	19.84	Post	3	0	0	2	0	0	0	0	30	5
Stan	9	10	T	5	35.52	Post	0	0	0	0	0	0	0	0	30	0
Stan	9	10	H	6	28.08	Post	0	0	0	0	0	0	0	0	30	0
Stan	9	10	T	7	32.28	Post	1	0	0	0	0	0	0	0	30	1
Stan	9	10	H	8	25.2	Post	8	0	0	0	0	0	0	0	30	8
Stan	9	10	C	9	25.24	Post	7	7	0	0	0	0	0	0	30	14
Stan	10	9	C	1	20.28	Pre	4	0	0	0	0	0	0	0	30	4
Stan	10	9	H	2	21.8	Pre	3	0	0	1	0	0	0	0	30	4
Stan	10	9	T	3	24	Pre	2	0	0	0	0	0	2	0	30	4
Stan	10	9	C	4	19.76	Pre	2	0	0	0	0	0	0	0	30	2
Stan	10	9	T	5	23.04	Pre	4	0	0	0	0	0	0	0	30	4
Stan	10	9	H	6	20.08	Pre	2	0	0	0	0	0	0	0	30	2
Stan	10	9	T	7	21.36	Pre	1	0	0	0	0	0	0	0	30	1
Stan	10	9	H	8	18.92	Pre	6	0	0	0	0	0	0	0	30	6
Stan	10	9	C	9	18.6	Pre	3	0	0	0	0	0	0	0	30	3
Stan	10	9	C	1	20.28	Post	1	0	0	0	0	0	0	0	30	1
Stan	10	9	H	2	21.8	Post	0	0	0	0	0	0	0	0	30	0
Stan	10	9	T	3	24	Post	3	0	0	0	0	0	0	0	30	3
Stan	10	9	C	4	19.76	Post	0	0	0	0	0	0	0	0	30	0
Stan	10	9	T	5	23.04	Post	0	0	0	0	0	0	0	0	30	0
Stan	10	9	H	6	20.08	Post	0	0	0	0	0	0	0	0	30	0
Stan	10	9	T	7	21.36	Post	0	0	0	0	0	0	0	0	30	0
Stan	10	9	H	8	18.92	Post	14	0	0	2	0	0	0	0	30	16
Stan	10	9	C	9	18.6	Post	10	0	0	0	0	0	0	0	30	10
Wolfgang	1	11	C	1	21.32	Pre	2	0	0	0	0	0	0	0	30	2
Wolfgang	1	11	H	2	21	Pre	2	0	0	2	0	0	0	0	30	4
Wolfgang	1	11	T	3	22.48	Pre	4	0	0	0	0	0	0	0	30	4
Wolfgang	1	11	C	4	19.76	Pre	1	0	0	0	0	0	0	0	30	1
Wolfgang	1	11	T	5	22.52	Pre	0	0	0	0	0	0	0	0	30	0
Wolfgang	1	11	H	6	21.32	Pre	3	0	0	0	0	0	0	0	30	3
Wolfgang	1	11	T	7	20.28	Pre	7	0	0	0	0	0	0	0	30	7
Wolfgang	1	11	H	8	18.2	Pre	7	0	0	0	0	0	0	0	30	7
Wolfgang	1	11	C	9	19.8	Pre	2	0	0	0	0	0	0	0	30	2
Wolfgang	1	11	C	1	21.32	Post	1	1	0	0	0	0	1	0	30	3
Wolfgang	1	11	H	2	21	Post	0	0	0	0	0	0	0	0	30	0
Wolfgang	1	11	T	3	22.48	Post	0	0	0	0	0	0	0	0	30	0
Wolfgang	1	11	C	4	19.76	Post	1	21	0	0	0	0	5	0	30	27
Wolfgang	1	11	T	5	22.52	Post	0	0	0	0	0	0	0	0	30	0
Wolfgang	1	11	H	6	21.32	Post	0	0	0	0	0	0	0	0	30	0
Wolfgang	1	11	T	7	20.28	Post	0	0	0	0	0	0	0	0	30	0
Wolfgang	1	11	H	8	18.2	Post	0	0	0	0	0	0	0	0	30	0
Wolfgang	1	11	C	9	19.8	Post	0	0	0	0	0	0	0	0	30	0
Wolfgang	2	9	C	1	14.08	Pre	3	0	0	0	0	0	0	0	30	3
Wolfgang	2	9	H	2	14.4	Pre	5	0	0	1	0	1	0	0	30	7
Wolfgang	2	9	T	3	16.44	Pre	3	0	0	0	0	0	0	0	30	3
Wolfgang	2	9	C	4	12.6	Pre	2	0	0	0	0	0	0	0	30	2
Wolfgang	2	9	T	5	17.76	Pre	4	0	0	0	0	0	0	0	30	4
Wolfgang	2	9	H	6	13.44	Pre	4	0	0	0	0	0	0	0	30	4
Wolfgang	2	9	T	7	15.08	Pre	4	0	0	0	0	0	0	0	30	4
Wolfgang	2	9	H	8	12.48	Pre	2	0	0	0	0	0	0	0	30	2
Wolfgang	2	9	C	9	13.68	Pre	1	0	0	0	0	0	0	0	30	1
Wolfgang	2	9	C	1	14.08	Post	1	2	0	0	0	0	0	0	30	3
Wolfgang	2	9	H	2	14.4	Post	0	0	0	0	0	0	0	0	30	0
Wolfgang	2	9	T	3	16.44	Post	0	0	0	0	0	0	0	0	30	0
Wolfgang	2	9	C	4	12.6	Post	2	20	0	0	0	0	3	0	30	25
Wolfgang	2	9	T	5	17.76	Post	0	0	0	0	0	0	0	0	30	0
Wolfgang	2	9	H	6	13.44	Post	1	0	0	0	0	0	0	0	30	1
Wolfgang	2	9	T	7	15.08	Post	0	0	0	0	0	0	0	0	30	0
Wolfgang	2	9	H	8	12.48	Post	1	0	0	0	0	0	0	0	30	1
Wolfgang	2	9	C	9	13.68	Post	0	0	0	0	0	0	0	0	30	0
Wolfgang	3	14	C	1	22.52	Pre	7	0	0	0	0	0	0	0	30	7
Wolfgang	3	14	H	2	23.44	Pre	4	0	0	0	0	0	0	0	30	4
Wolfgang	3	14	T	3	30.16	Pre	4	0	0	0	0	0	0	0	30	4
Wolfgang	3	14	C	4	24.44	Pre	2	0	0	0	0	0	0	0	30	2
Wolfgang	3	14	T	5	33.16	Pre	1	0	0	0	0	0	0	0	30	1
Wolfgang	3	14	H	6	27.52	Pre	1	0	0	0	0	0	0	0	30	1
Wolfgang	3	14	T	7	32.12	Pre	1	0	0	0	0	0	0	0	30	1
Wolfgang	3	14	H	8	26.88	Pre	8	0	0	0	0	0	0	0	30	8
Wolfgang	3	14	C	9	27.32	Pre	1	0	0	1	0	0	0	0	30	2
Wolfgang	3	14	C	1	22.52	Post	1	0	0	0	0	0	0	0	30	1
Wolfgang	3	14	H	2	23.44	Post	0	14	0	0	0	0	0	0	30	14
Wolfgang	3	14	T	3	30.16	Post	0	15	0	0	0	0	0	0	30	15
Wolfgang	3	14	C	4	24.44	Post	0	0	0	0	0	0	0	0	30	0
Wolfgang	3	14	T	5	33.16	Post	0	0	0	0	0	0	0	0	30	0
Wolfgang	3	14	H	6	27.52	Post	0	0	0	0	0	0	0	0	30	0
Wolfgang	3	14	T	7	32.12	Post	0	0	0	0	0	0	0	0	30	0
Wolfgang	3	14	H	8	26.88	Post	0	0	0	0	0	0	0	0	30	0
Wolfgang	3	14	C	9	27.32	Post	0	0	0	0	0	0	0	0	30	0
Wolfgang	4	10	C	1	18.08	Pre	4	0	0	0	0	0	0	0	30	4
Wolfgang	4	10	H	2	18.72	Pre	4	0	1	0	0	0	0	0	30	5
Wolfgang	4	10	T	3	22.04	Pre	0	0	0	1	0	0	0	0	30	1
Wolfgang	4	10	C	4	17	Pre	4	0	0	0	0	0	0	0	30	4
Wolfgang	4	10	T	5	22.68	Pre	0	0	0	0	0	0	0	0	30	0
Wolfgang	4	10	H	6	18.84	Pre	1	0	0	0	0	0	0	0	30	1
Wolfgang	4	10	T	7	19.48	Pre	2	0	0	1	0	0	0	0	30	3
Wolfgang	4	10	H	8	17.12	Pre	10	0	0	0	0	0	0	0	30	10
Wolfgang	4	10	C	9	17.08	Pre	2	0	0	0	0	0	0	0	30	2
Wolfgang	4	10	C	1	18.08	Post	0	0	0	0	0	0	0	0	30	0
Wolfgang	4	10	H	2	18.72	Post	1	0	0	0	0	0	0	0	30	1
Wolfgang	4	10	T	3	22.04	Post	0	0	0	0	0	0	0	0	30	0
Wolfgang	4	10	C	4	17	Post	1	0	0	0	0	0	0	0	30	1
Wolfgang	4	10	T	5	22.68	Post	0	0	0	0	0	0	0	0	30	0
Wolfgang	4	10	H	6	18.84	Post	0	0	0	0	0	0	0	0	30	0
Wolfgang	4	10	T	7	19.48	Post	0	0	0	1	0	0	0	0	30	1
Wolfgang	4	10	H	8	17.12	Post	1	0	0	0	0	0	0	0	30	1
Wolfgang	4	10	C	9	17.08	Post	0	26	0	0	0	0	0	0	30	26
Wolfgang	5	15	C	1	26.4	Pre	3	0	0	0	0	0	0	0	30	3
Wolfgang	5	15	H	2	26.2	Pre	3	0	0	0	0	0	0	0	30	3
Wolfgang	5	15	T	3	34.48	Pre	3	0	0	0	0	0	0	0	30	3
Wolfgang	5	15	C	4	25.52	Pre	5	0	0	0	0	0	0	0	30	5
Wolfgang	5	15	T	5	37.84	Pre	1	0	0	0	0	0	0	0	30	1
Wolfgang	5	15	H	6	28.36	Pre	0	0	0	1	0	0	0	0	30	1
Wolfgang	5	15	T	7	32.56	Pre	6	0	0	0	0	0	0	0	30	6
Wolfgang	5	15	H	8	25.96	Pre	5	0	0	0	0	0	0	0	30	5
Wolfgang	5	15	C	9	26.84	Pre	3	0	0	0	0	0	0	0	30	3
Wolfgang	5	15	C	1	26.4	Post	1	0	0	0	0	0	0	0	30	1
Wolfgang	5	15	H	2	26.2	Post	3	15	0	0	0	0	0	0	30	18
Wolfgang	5	15	T	3	34.48	Post	0	0	0	0	0	0	0	0	30	0
Wolfgang	5	15	C	4	25.52	Post	2	8	0	0	0	0	0	0	30	10
Wolfgang	5	15	T	5	37.84	Post	0	0	0	0	0	0	0	0	30	0
Wolfgang	5	15	H	6	28.36	Post	0	0	0	0	0	0	0	0	30	0
Wolfgang	5	15	T	7	32.56	Post	1	0	0	0	0	0	0	0	30	1
Wolfgang	5	15	H	8	25.96	Post	0	0	0	0	0	0	0	0	30	0
Wolfgang	5	15	C	9	26.84	Post	0	0	0	0	0	0	0	0	30	0
Wolfgang	6	4	C	1	12.24	Pre	4	0	0	0	0	0	0	0	30	4
Wolfgang	6	4	H	2	12.24	Pre	2	0	0	0	0	0	0	0	30	2
Wolfgang	6	4	T	3	13.16	Pre	0	0	0	0	0	0	0	0	30	0
Wolfgang	6	4	C	4	10.96	Pre	0	1	0	0	0	0	0	0	30	1
Wolfgang	6	4	T	5	14.16	Pre	4	0	0	0	0	0	0	0	30	4
Wolfgang	6	4	H	6	10.52	Pre	7	0	0	0	0	0	0	0	30	7
Wolfgang	6	4	T	7	12.92	Pre	7	0	0	0	0	0	0	0	30	7
Wolfgang	6	4	H	8	10.36	Pre	4	0	0	0	0	0	0	0	30	4
Wolfgang	6	4	C	9	9.72	Pre	1	0	0	0	0	0	0	0	30	1
Wolfgang	6	4	C	1	12.24	Post	0	0	0	0	0	0	0	0	30	0
Wolfgang	6	4	H	2	12.24	Post	0	0	0	0	0	0	0	0	30	0
Wolfgang	6	4	T	3	13.16	Post	0	0	0	0	0	0	0	0	30	0
Wolfgang	6	4	C	4	10.96	Post	0	0	0	0	0	0	0	0	30	0
Wolfgang	6	4	T	5	14.16	Post	13	17	0	0	0	0	0	0	30	30
Wolfgang	6	4	H	6	10.52	Post	0	0	0	0	0	0	0	0	30	0
Wolfgang	6	4	T	7	12.92	Post	0	0	0	0	0	0	0	0	30	0
Wolfgang	6	4	H	8	10.36	Post	0	0	0	0	0	0	0	0	30	0
Wolfgang	6	4	C	9	9.72	Post	0	0	0	0	0	0	0	0	30	0
Wolfgang	7	13	C	1	11.48	Pre	1	0	0	0	0	0	0	0	30	1
Wolfgang	7	13	H	2	12.48	Pre	2	0	0	0	0	0	0	0	30	2
Wolfgang	7	13	T	3	14.24	Pre	5	0	3	0	0	0	0	0	30	8
Wolfgang	7	13	C	4	12.56	Pre	4	0	0	0	0	0	0	0	30	4
Wolfgang	7	13	T	5	15.52	Pre	3	0	0	0	0	0	0	0	30	3
Wolfgang	7	13	H	6	14.52	Pre	2	0	0	0	0	0	0	0	30	2
Wolfgang	7	13	T	7	15.92	Pre	2	0	0	0	0	0	0	0	30	2
Wolfgang	7	13	H	8	14.04	Pre	6	0	1	0	0	0	0	0	30	7
Wolfgang	7	13	C	9	14.96	Pre	1	0	0	0	0	0	0	0	30	1
Wolfgang	7	13	C	1	11.48	Post	0	0	0	0	0	0	0	0	30	0
Wolfgang	7	13	H	2	12.48	Post	0	0	0	0	0	0	0	0	30	0
Wolfgang	7	13	T	3	14.24	Post	0	0	0	0	0	0	0	0	30	0
Wolfgang	7	13	C	4	12.56	Post	2	0	0	0	0	0	0	0	30	2
Wolfgang	7	13	T	5	15.52	Post	0	0	0	0	0	0	0	0	30	0
Wolfgang	7	13	H	6	14.52	Post	0	0	0	0	0	0	0	0	30	0
Wolfgang	7	13	T	7	15.92	Post	1	7	0	0	0	0	0	0	30	8
Wolfgang	7	13	H	8	14.04	Post	1	0	0	2	0	0	0	0	30	3
Wolfgang	7	13	C	9	14.96	Post	3	14	0	0	0	0	0	0	30	17
Wolfgang	8	6	C	1	9.08	Pre	0	0	0	0	0	0	0	0	30	0
Wolfgang	8	6	H	2	10.16	Pre	0	0	0	0	0	0	0	0	30	0
Wolfgang	8	6	T	3	12.16	Pre	3	0	0	0	0	0	0	0	30	3
Wolfgang	8	6	C	4	9.16	Pre	1	0	0	0	0	0	0	0	30	1
Wolfgang	8	6	T	5	11.52	Pre	2	0	0	0	0	0	0	0	30	2
Wolfgang	8	6	H	6	10.6	Pre	1	0	0	0	0	0	0	0	30	1
Wolfgang	8	6	T	7	10.08	Pre	5	3	0	0	0	0	0	0	30	8
Wolfgang	8	6	H	8	8.52	Pre	13	1	0	0	0	0	0	0	30	14
Wolfgang	8	6	C	9	8.76	Pre	1	0	0	0	0	0	0	0	30	1
Wolfgang	8	6	C	1	9.08	Post	0	0	0	0	0	0	0	0	30	0
Wolfgang	8	6	H	2	10.16	Post	0	0	0	0	0	0	0	0	30	0
Wolfgang	8	6	T	3	12.16	Post	0	0	0	0	0	0	0	0	30	0
Wolfgang	8	6	C	4	9.16	Post	0	0	0	0	0	0	0	0	30	0
Wolfgang	8	6	T	5	11.52	Post	1	0	0	0	0	0	0	0	30	1
Wolfgang	8	6	H	6	10.6	Post	0	0	0	0	0	0	0	0	30	0
Wolfgang	8	6	T	7	10.08	Post	1	20	0	0	0	0	0	0	30	21
Wolfgang	8	6	H	8	8.52	Post	1	0	0	0	0	0	0	0	30	1
Wolfgang	8	6	C	9	8.76	Post	2	5	0	0	0	0	0	0	30	7
Wolfgang	9	7	C	1	4.76	Pre	1	0	0	0	0	0	0	0	30	1
Wolfgang	9	7	H	2	4.28	Pre	0	0	0	0	0	0	0	0	30	0
Wolfgang	9	7	T	3	4.8	Pre	1	0	0	0	0	0	0	0	30	1
Wolfgang	9	7	C	4	3.92	Pre	1	0	1	0	0	0	0	0	30	2
Wolfgang	9	7	T	5	4.72	Pre	4	0	0	0	0	0	0	0	30	4
Wolfgang	9	7	H	6	4.36	Pre	3	0	0	0	0	0	0	0	30	3
Wolfgang	9	7	T	7	4.36	Pre	4	0	7	0	0	0	0	0	30	11
Wolfgang	9	7	H	8	4.6	Pre	4	0	0	0	0	0	0	0	30	4
Wolfgang	9	7	C	9	4.68	Pre	4	0	0	0	0	0	0	0	30	4
Wolfgang	9	7	C	1	4.76	Post	0	0	0	0	0	0	0	0	30	0
Wolfgang	9	7	H	2	4.28	Post	0	0	0	0	0	0	0	0	30	0
Wolfgang	9	7	T	3	4.8	Post	0	0	0	0	0	0	0	0	30	0
Wolfgang	9	7	C	4	3.92	Post	0	0	0	0	0	0	0	0	30	0
Wolfgang	9	7	T	5	4.72	Post	0	0	0	0	0	0	0	0	30	0
Wolfgang	9	7	H	6	4.36	Post	0	0	0	0	0	0	0	0	30	0
Wolfgang	9	7	T	7	4.36	Post	17	11	0	0	0	0	0	0	30	28
Wolfgang	9	7	H	8	4.6	Post	2	0	0	0	0	0	0	0	30	2
Wolfgang	9	7	C	9	4.68	Post	0	0	0	0	0	0	0	0	30	0
Wolfgang	10	15	C	1	22.16	Pre	0	0	0	0	0	0	0	0	30	0
Wolfgang	10	15	H	2	26.56	Pre	3	0	0	0	0	0	0	0	30	3
Wolfgang	10	15	T	3	33.56	Pre	1	0	0	0	0	0	0	0	30	1
Wolfgang	10	15	C	4	27.48	Pre	0	0	0	0	0	0	0	0	30	0
Wolfgang	10	15	T	5	37.12	Pre	2	0	0	0	0	0	0	0	30	2
Wolfgang	10	15	H	6	28.04	Pre	1	0	0	0	0	0	0	0	30	1
Wolfgang	10	15	T	7	34	Pre	6	2	0	0	0	0	0	0	30	8
Wolfgang	10	15	H	8	28.24	Pre	10	0	0	0	0	0	0	0	30	10
Wolfgang	10	15	C	9	28.24	Pre	5	0	0	0	0	0	0	0	30	5
Wolfgang	10	15	C	1	22.16	Post	0	0	0	0	0	0	0	0	30	0
Wolfgang	10	15	H	2	26.56	Post	0	0	0	0	0	0	0	0	30	0
Wolfgang	10	15	T	3	33.56	Post	0	0	0	0	0	0	0	0	30	0
Wolfgang	10	15	C	4	27.48	Post	9	17	0	0	0	0	0	0	30	26
Wolfgang	10	15	T	5	37.12	Post	1	0	0	0	0	0	0	0	30	1
Wolfgang	10	15	H	6	28.04	Post	0	0	0	0	0	0	0	0	30	0
Wolfgang	10	15	T	7	34	Post	2	0	0	0	0	0	0	0	30	2
Wolfgang	10	15	H	8	28.24	Post	1	0	0	0	0	0	0	0	30	1
Wolfgang	10	15	C	9	28.24	Post	0	0	0	0	0	0	0	0	30	0
